# Supplementary material for: 2-Amino-5-chloro­pyridinium 6-oxo-1,6-dihydro­pyridine-2-carboxyl­ate 0.85-hydrate
Source: Acta Crystallogr Sect E Struct Rep Online. 2010 Aug 18;66(Pt 9):o2338. doi: 10.1107/S1600536810032307 (PMC3007856; doi:10.1107/S1600536810032307)
Supplement: Supplementary file 2 [file e-66-o2338-Isup2.hkl]

#
# h,k,l, Fc-squared, Fo-squared, sigma(Fo-squared) and status flag
#
data_I
_shelx_title ' h85m in P2(1)2(1)2(1)   100K'
_shelx_refln_list_code          4
_shelx_F_calc_maximum      137.94
_exptl_crystal_F_000       586.00
_reflns_d_resolution_high  0.7094
 
loop_
 _symmetry_equiv_pos_as_xyz
 'x, y, z'
 '-x+1/2, -y, z+1/2'
 '-x, y+1/2, -z+1/2'
 'x+1/2, -y+1/2, -z'
 
_cell_length_a     3.8096
_cell_length_b    15.6046
_cell_length_c    20.9370
_cell_angle_alpha  90.000
_cell_angle_beta   90.000
_cell_angle_gamma  90.000
 
_shelx_F_squared_multiplier     1.000
 
loop_
 _refln_index_h
 _refln_index_k
 _refln_index_l
 _refln_F_squared_calc
 _refln_F_squared_meas
 _refln_F_squared_sigma
 _refln_observed_status
   2   0   0     1160.22     1209.10     26.86 o
   4   0   0      156.73      158.27      6.92 o
   1   1   0     2137.81     2027.95     43.40 o
   2   1   0      767.23      766.32     10.14 o
   3   1   0       28.72       27.33      1.34 o
   4   1   0        0.19        0.64      1.12 o
   5   1   0        2.53        3.19      2.07 o
   0   2   0      969.93      893.87      7.72 o
   1   2   0      588.64      599.31      7.55 o
   2   2   0     1378.92     1475.40     17.29 o
   3   2   0        0.51        0.46      0.59 o
   4   2   0       85.39       83.36      2.59 o
   5   2   0        0.04       -0.25      1.96 o
   1   3   0     6944.36     7012.33     54.54 o
   2   3   0       14.85       14.38      0.96 o
   3   3   0       13.88       16.60      1.17 o
   4   3   0       38.10       38.78      2.38 o
   5   3   0       19.63       28.38      4.63 o
   0   4   0     3239.59     3468.62     29.53 o
   1   4   0      158.24      155.00      2.08 o
   2   4   0      163.44      161.80      3.15 o
   3   4   0       18.73       20.78      2.58 o
   4   4   0       32.05       32.82      2.45 o
   5   4   0        5.44        0.61      2.53 o
   1   5   0       11.21       16.45      0.70 o
   2   5   0       96.62      107.43      2.18 o
   3   5   0      175.63      185.02      4.20 o
   4   5   0        8.17        3.51      4.07 o
   5   5   0       31.16       26.51      5.16 o
   0   6   0      528.53      519.01      5.94 o
   1   6   0        0.02       -0.29      0.29 o
   2   6   0       18.12       23.96      1.54 o
   3   6   0      135.07      140.18      3.07 o
   4   6   0        2.26       -1.52      2.23 o
   5   6   0       13.94       13.38      4.21 o
   1   7   0     1392.68     1423.83     10.74 o
   2   7   0        0.04        0.46      0.63 o
   3   7   0       36.35       35.68      2.59 o
   4   7   0        1.05        2.56      1.26 o
   5   7   0        0.63        1.81      2.00 o
   0   8   0      164.82      180.75      4.03 o
   1   8   0     1426.34     1249.36      9.31 o
   2   8   0       50.25       48.46      2.01 o
   3   8   0      764.24      767.39     11.50 o
   4   8   0        0.04        1.35      1.16 o
   1   9   0      351.58      363.02      4.60 o
   2   9   0      347.54      373.65      5.78 o
   3   9   0      432.47      431.51     10.78 o
   4   9   0       63.63       61.01      3.31 o
   0  10   0       52.89       66.49      2.50 o
   1  10   0      368.21      371.98      5.36 o
   2  10   0        4.52        2.25      1.24 o
   3  10   0      356.20      347.39      8.15 o
   4  10   0        1.68        1.13      1.42 o
   1  11   0      473.18      452.88      5.75 o
   2  11   0        8.28        9.65      1.51 o
   3  11   0        7.05        5.33      1.68 o
   4  11   0       25.92       23.68      2.80 o
   0  12   0      963.51      966.33     12.32 o
   1  12   0        1.48        0.79      1.01 o
   2  12   0      126.19      135.33      3.76 o
   3  12   0       16.13       20.98      4.23 o
   4  12   0       18.78       19.67      2.75 o
   1  13   0       80.62       81.62      2.71 o
   2  13   0       44.73       49.14      3.47 o
   3  13   0       40.63       31.58      3.21 o
   4  13   0        1.51        0.41      1.39 o
   0  14   0     1188.15     1143.84     15.93 o
   1  14   0      291.76      295.46      5.77 o
   2  14   0       12.01       11.13      2.32 o
   3  14   0       31.12       22.86      2.99 o
   4  14   0        4.04        4.24      2.64 o
   1  15   0       33.15       32.73      2.65 o
   2  15   0        8.53        7.90      2.19 o
   3  15   0       40.47       47.23      7.33 o
   0  16   0        7.25        8.91      2.04 o
   1  16   0       56.07       55.50      3.51 o
   2  16   0      176.50      187.63      9.12 o
   3  16   0       19.77       20.59      4.22 o
   1  17   0       97.57      103.02      4.16 o
   2  17   0       33.03       36.88      4.87 o
   3  17   0        3.78       10.30      3.29 o
   0  18   0      302.38      311.96     12.55 o
   1  18   0        9.07       11.69      3.21 o
   2  18   0       61.01       52.83      5.73 o
   3  18   0       13.00       15.61      4.91 o
   1  19   0        3.33        2.97      1.65 o
   2  19   0       10.72       11.53      3.94 o
   0  20   0        0.07       -1.94      3.49 o
   1  20   0        1.03        2.45      1.64 o
   2  20   0        0.55       -2.21      2.21 o
   1  21   0       11.74        6.37      2.27 o
   1   0   1     3472.50     3525.01     52.06 o
   2   0   1        4.92        5.78      0.71 o
   3   0   1        2.83        2.57      0.72 o
   4   0   1       46.79       50.49      2.78 o
   5   0   1       32.30       36.42      3.76 o
  -5   1   1        6.95        7.88      2.60 o
  -4   1   1       74.79       81.29      3.33 o
  -3   1   1      196.96      189.62      3.27 o
  -2   1   1     1383.80     1306.39     21.25 o
  -1   1   1      895.46       -0.26      0.26 o
   0   1   1      186.66      144.29      1.69 o
   1   1   1      900.15      958.72     10.56 o
   2   1   1     1387.59     1349.57     17.34 o
   3   1   1      194.57      187.36      4.27 o
   4   1   1       73.31       77.73      3.46 o
   5   1   1        7.14        8.41      2.19 o
  -5   2   1        9.78       10.98      3.17 o
  -4   2   1       35.85       39.38      4.91 o
  -3   2   1      442.45      433.10      8.55 o
  -2   2   1      743.09      869.19     17.91 o
  -1   2   1    18998.93    18279.47    265.73 o
   0   2   1     3215.24     3293.68     33.78 o
   1   2   1    19027.34    18351.78    171.24 o
   2   2   1      728.04      835.56      9.59 o
   3   2   1      439.33      437.40      6.69 o
   4   2   1       35.91       38.17      2.60 o
   5   2   1        8.96        3.73      2.22 o
  -5   3   1       13.59       11.60      3.58 o
  -4   3   1       28.77       27.78      4.42 o
  -3   3   1       11.42       11.99      2.28 o
  -2   3   1     1059.51     1134.09     15.70 o
  -1   3   1     4377.68     4395.44     34.57 o
   0   3   1     2598.33     2561.69     15.79 o
   1   3   1     4331.72     4409.63     34.60 o
   2   3   1     1073.44     1153.52     14.21 o
   3   3   1       11.18       11.47      1.23 o
   4   3   1       27.98       28.01      2.55 o
   5   3   1       13.29       19.20      3.82 o
  -5   4   1       18.92       15.92      4.16 o
  -4   4   1       53.01       51.01      5.40 o
  -3   4   1      150.70      146.98      3.28 o
  -2   4   1      948.27      950.93     10.97 o
  -1   4   1     2078.88     2179.43     14.82 o
   0   4   1     2325.69     2456.05     14.82 o
   1   4   1     2107.60     2211.85     15.14 o
   2   4   1      942.87      947.37     11.13 o
   3   4   1      152.94      155.48      4.12 o
   4   4   1       52.63       51.25      3.11 o
   5   4   1       19.02       21.92      4.42 o
  -5   5   1        5.61        3.49      3.04 o
  -4   5   1       38.13       27.16      4.72 o
  -3   5   1       92.32       91.15      2.79 o
  -2   5   1      191.83      184.30      2.94 o
  -1   5   1       60.63       65.87      1.25 o
   0   5   1      169.97      200.56      2.17 o
   1   5   1       52.41       57.00      1.12 o
   2   5   1      191.56      184.40      5.79 o
   3   5   1       90.16       90.97      2.24 o
   4   5   1       40.25       43.66      3.18 o
   5   5   1        5.41        3.85      2.86 o
  -5   6   1       24.48       20.97      4.75 o
  -4   6   1      221.92      228.59      6.77 o
  -3   6   1       60.24       67.66      2.14 o
  -2   6   1      206.46      204.22      3.31 o
  -1   6   1       81.00       73.43      1.45 o
   0   6   1     2567.47     2644.79     17.20 o
   1   6   1       79.73       75.59      1.41 o
   2   6   1      207.37      210.77      3.47 o
   3   6   1       63.40       77.46      3.84 o
   4   6   1      223.27      221.12      7.11 o
   5   6   1       25.02       29.66      5.36 o
  -5   7   1        5.51       11.82      4.08 o
  -4   7   1       58.71       61.00      3.55 o
  -3   7   1      261.81      250.18      5.22 o
  -2   7   1      196.28      200.50      3.32 o
  -1   7   1     1437.61     1412.24     10.08 o
   0   7   1       74.25       74.17      1.46 o
   1   7   1     1426.44     1407.76     10.22 o
   2   7   1      201.82      199.19      3.35 o
   3   7   1      264.85      266.92      7.42 o
   4   7   1       60.33       61.31      3.28 o
   5   7   1        5.49       10.39      3.67 o
  -4   8   1       16.74       19.02      2.08 o
  -3   8   1       85.13       91.96      3.35 o
  -2   8   1      310.65      316.83      5.21 o
  -1   8   1       80.14       75.13      1.56 o
   0   8   1     1134.02     1187.42      8.55 o
   1   8   1       78.92       75.65      1.67 o
   2   8   1      319.74      319.41      5.02 o
   3   8   1       83.10       89.34      3.39 o
   4   8   1       17.24       17.81      2.24 o
  -4   9   1       16.43       17.47      2.21 o
  -3   9   1       75.15       75.67      3.52 o
  -2   9   1      102.65      103.37      2.88 o
  -1   9   1      563.78      563.11      6.14 o
   0   9   1     1922.52     1956.00     14.39 o
   1   9   1      545.64      548.80      6.08 o
   2   9   1      105.38      100.45      2.85 o
   3   9   1       76.37       74.71      4.38 o
   4   9   1       16.23       16.24      2.16 o
  -4  10   1        0.03        1.60      1.42 o
  -3  10   1       49.28       46.85      3.17 o
  -2  10   1      981.71      942.21     11.11 o
  -1  10   1       36.49       34.90      1.68 o
   0  10   1      890.73      891.10      7.80 o
   1  10   1       32.71       32.55      1.78 o
   2  10   1      959.87      918.82     11.06 o
   3  10   1       50.66       47.69      3.29 o
   4  10   1        0.01        2.02      1.44 o
  -4  11   1        3.24        5.39      1.86 o
  -3  11   1       22.88       19.23      2.44 o
  -2  11   1      489.27      476.95      7.35 o
  -1  11   1      476.29      464.52      5.85 o
   0  11   1       17.40       23.34      1.30 o
   1  11   1      466.84      459.01      6.39 o
   2  11   1      480.02      470.11      7.20 o
   3  11   1       21.24       17.63      2.39 o
   4  11   1        3.11        3.74      1.76 o
  -4  12   1       14.19       15.72      2.55 o
  -3  12   1       42.25       40.07      3.53 o
  -2  12   1      411.22      400.79      7.41 o
  -1  12   1      834.97      817.76      9.40 o
   0  12   1       38.49       36.98      1.64 o
   1  12   1      848.43      825.00      9.38 o
   2  12   1      401.70      416.82      7.83 o
   3  12   1       43.61       43.70      3.54 o
   4  12   1       14.19        9.74      2.26 o
  -4  13   1        2.26        3.14      2.08 o
  -3  13   1       29.65       28.82      3.11 o
  -2  13   1       18.97       15.63      1.95 o
  -1  13   1       99.43       97.52      2.93 o
   0  13   1        1.40        1.68      0.83 o
   1  13   1       93.50       95.00      2.90 o
   2  13   1       20.58       13.76      1.99 o
   3  13   1       30.34       31.47      3.24 o
   4  13   1        2.13        1.22      2.07 o
  -4  14   1        2.68        1.32      2.05 o
  -3  14   1        7.64        3.01      4.40 o
  -2  14   1       56.93       54.63      4.33 o
  -1  14   1      181.24      185.66      5.59 o
   0  14   1      397.05      387.48      8.13 o
   1  14   1      175.31      181.47      4.28 o
   2  14   1       55.86       57.24      4.38 o
   3  14   1        7.03        5.90      3.22 o
   4  14   1        2.81        7.37      2.85 o
  -3  15   1        5.03        7.93      2.82 o
  -2  15   1       47.92       55.62      4.52 o
  -1  15   1        5.91        9.25      1.96 o
   0  15   1       73.94       74.02      2.80 o
   1  15   1        5.58        4.73      1.57 o
   2  15   1       49.22       55.58      4.48 o
   3  15   1        5.24        9.41      3.01 o
  -3  16   1       30.24       42.83      5.61 o
  -2  16   1       22.22       20.62      3.10 o
  -1  16   1      225.96      223.38      6.05 o
   0  16   1       85.69       83.69      3.09 o
   1  16   1      228.12      215.84      6.15 o
   2  16   1       23.65       25.50      3.39 o
   3  16   1       30.91       25.05      4.33 o
  -3  17   1        3.09        3.78      3.62 o
  -2  17   1       11.14        2.75     10.54 o
  -1  17   1       66.70       63.65      3.66 o
   0  17   1       33.11       32.65      2.47 o
   1  17   1       66.71       71.20      3.56 o
   2  17   1       10.62        3.24      8.66 o
   3  17   1        2.95        4.61      4.68 o
  -3  18   1        4.66        6.68      3.89 o
  -2  18   1       21.50       32.55      4.68 o
  -1  18   1       30.99       32.23      2.88 o
   0  18   1       10.88        8.38      1.68 o
   1  18   1       31.64       32.10      5.32 o
   2  18   1       20.72       22.46      5.21 o
   3  18   1        4.95        6.33      2.86 o
  -2  19   1       71.85       75.93      6.98 o
  -1  19   1       37.80       39.65      3.24 o
   0  19   1        2.11        3.03      1.47 o
   1  19   1       37.60       47.78      5.59 o
   2  19   1       72.39       76.31      7.00 o
  -2  20   1        4.31        5.01      3.03 o
  -1  20   1       30.91       27.79      3.98 o
   0  20   1       15.27       15.59      1.99 o
   1  20   1       31.47       34.05      3.35 o
   2  20   1        4.35       -0.68      4.37 o
  -1  21   1        6.44        7.03      2.23 o
   0  21   1        1.30        2.68      1.51 o
   1  21   1        6.55        6.03      2.19 o
   0   0   2      176.68      158.70      2.08 o
   1   0   2     3216.57     3451.49     67.11 o
   2   0   2      209.13      181.68      2.81 o
   3   0   2      309.59      342.72      6.06 o
   4   0   2        4.56        4.96      1.55 o
   5   0   2        3.40        2.84      2.05 o
  -5   1   2        0.33       -0.38      1.95 o
  -4   1   2       40.61       39.11      4.70 o
  -3   1   2      331.07      344.17      9.36 o
  -2   1   2      296.40      272.99      6.43 o
  -1   1   2     4078.93     4136.35     62.54 o
   0   1   2       69.37       72.06      0.73 o
   1   1   2     4046.81     4240.51     44.39 o
   2   1   2      288.80      267.03      3.99 o
   3   1   2      329.92      353.89      7.71 o
   4   1   2       39.69       40.46      2.46 o
   5   1   2        0.35        1.66      1.84 o
  -5   2   2        3.86        4.54      2.78 o
  -4   2   2       24.00       29.90      4.41 o
  -3   2   2       27.39       24.16      2.53 o
  -2   2   2      720.82      765.25     14.77 o
  -1   2   2    10315.92    10248.15     82.11 o
   0   2   2     6358.05     5900.64     42.93 o
   1   2   2    10311.24    10357.61     96.73 o
   2   2   2      720.54      761.59      9.10 o
   3   2   2       27.30       25.34      1.68 o
   4   2   2       24.72       27.68      2.60 o
   5   2   2        3.80        3.00      1.38 o
  -5   3   2       32.23       32.27      5.24 o
  -4   3   2       27.42       24.88      4.32 o
  -3   3   2      319.79      310.29     15.32 o
  -2   3   2      347.69      358.66      5.15 o
  -1   3   2     4000.14     4006.60     29.99 o
   0   3   2     2285.18     2330.91     13.48 o
   1   3   2     3980.69     3922.51     29.39 o
   2   3   2      338.27      346.53      5.16 o
   3   3   2      314.52      316.87      6.11 o
   4   3   2       27.63       28.67      2.89 o
   5   3   2       31.60       29.92      4.32 o
  -5   4   2        1.12        5.71      3.04 o
  -4   4   2       18.39       13.59      3.36 o
  -3   4   2      302.27      314.21      5.21 o
  -2   4   2      692.90      679.56      8.70 o
  -1   4   2      363.15      371.64      3.84 o
   0   4   2     1874.89     2003.75     12.77 o
   1   4   2      386.15      395.78      3.62 o
   2   4   2      692.86      688.06      7.43 o
   3   4   2      303.87      325.07      6.80 o
   4   4   2       17.21       21.90      2.49 o
   5   4   2        1.17        3.19      2.25 o
  -5   5   2       10.40        8.56      3.74 o
  -4   5   2       17.59       18.73      4.38 o
  -3   5   2      246.09      249.60      4.87 o
  -2   5   2     1077.59     1074.05     11.72 o
  -1   5   2      109.32      130.66      1.87 o
   0   5   2     7097.51     7036.92     43.34 o
   1   5   2      110.73      130.05      1.88 o
   2   5   2     1082.98     1088.61     13.23 o
   3   5   2      253.36      256.84      4.64 o
   4   5   2       17.98       19.03      2.48 o
   5   5   2       10.01        9.17      3.39 o
  -5   6   2        4.34       -0.97      2.03 o
  -4   6   2       29.87       28.59      2.51 o
  -3   6   2      264.65      256.51      4.25 o
  -2   6   2      693.25      708.22      8.33 o
  -1   6   2     1285.97     1366.47     10.25 o
   0   6   2       33.12       32.37      1.02 o
   1   6   2     1302.13     1381.82     10.23 o
   2   6   2      704.09      721.65      8.36 o
   3   6   2      271.97      264.99      5.21 o
   4   6   2       28.23       32.92      2.40 o
   5   6   2        4.27        3.34      1.54 o
  -5   7   2        1.69        0.63      2.79 o
  -4   7   2       13.29       19.74      4.55 o
  -3   7   2      112.67      109.55      3.31 o
  -2   7   2      104.55      113.30      2.67 o
  -1   7   2       24.26       25.03      1.02 o
   0   7   2     1682.43     1675.84     11.93 o
   1   7   2       21.85       24.32      1.14 o
   2   7   2       99.29      107.06      2.46 o
   3   7   2      119.27      110.49      3.48 o
   4   7   2       14.08       15.87      2.02 o
   5   7   2        1.64        3.64      1.63 o
  -4   8   2      126.14      130.74      4.31 o
  -3   8   2       77.17       76.06      3.11 o
  -2   8   2       94.76       85.14      4.29 o
  -1   8   2       32.92       33.82      1.39 o
   0   8   2      513.89      611.47      5.34 o
   1   8   2       33.42       30.44      1.35 o
   2   8   2       96.46       89.70      2.58 o
   3   8   2       74.02       80.38      3.72 o
   4   8   2      129.35      137.40      4.69 o
  -4   9   2       19.40       13.83      2.77 o
  -3   9   2       27.61       27.62      2.54 o
  -2   9   2       43.82       42.29      2.09 o
  -1   9   2      269.13      241.88      4.02 o
   0   9   2       11.33       13.23      0.98 o
   1   9   2      275.54      256.07      3.68 o
   2   9   2       45.79       45.05      2.18 o
   3   9   2       29.28       31.14      4.35 o
   4   9   2       19.92       17.84      2.25 o
  -4  10   2        6.60        6.65      1.85 o
  -3  10   2       13.52       12.87      2.61 o
  -2  10   2      824.81      809.51     10.10 o
  -1  10   2       18.95       20.04      1.25 o
   0  10   2      487.53      496.04      5.15 o
   1  10   2       18.02       17.62      1.23 o
   2  10   2      832.59      827.92     16.32 o
   3  10   2       14.32       13.85      2.21 o
   4  10   2        7.07       10.62      2.45 o
  -4  11   2        4.19        3.15      1.75 o
  -3  11   2      121.07      111.15      4.59 o
  -2  11   2      103.64       92.86      3.11 o
  -1  11   2      119.83      115.74      2.55 o
   0  11   2      698.94      677.75      6.59 o
   1  11   2      117.87      106.85      2.92 o
   2  11   2      106.27       98.91      3.56 o
   3  11   2      125.37      118.64      7.23 o
   4  11   2        4.29        4.64      2.27 o
  -4  12   2        5.35        7.05      1.99 o
  -3  12   2       46.89       37.46      5.87 o
  -2  12   2       11.34        8.93      1.48 o
  -1  12   2      422.51      433.58      6.17 o
   0  12   2        6.57        5.52      1.05 o
   1  12   2      420.91      416.61      6.71 o
   2  12   2       10.03        6.23      1.50 o
   3  12   2       46.27       40.98      3.47 o
   4  12   2        5.01        8.76      5.08 o
  -4  13   2        1.33        2.42      4.29 o
  -3  13   2       60.97       59.21      4.01 o
  -2  13   2      250.36      230.65      4.40 o
  -1  13   2      143.01      144.43      3.51 o
   0  13   2      106.65      109.61      2.75 o
   1  13   2      145.03      135.98      3.38 o
   2  13   2      248.72      231.08      6.42 o
   3  13   2       61.54       67.21      5.55 o
   4  13   2        1.36        2.14      2.18 o
  -4  14   2       31.18       33.64      7.84 o
  -3  14   2       39.54       49.04      7.19 o
  -2  14   2       38.49       39.88      2.11 o
  -1  14   2       33.04       33.19      2.25 o
   0  14   2     1323.42     1327.94     13.76 o
   1  14   2       33.82       31.57      2.17 o
   2  14   2       39.68       36.41      3.62 o
   3  14   2       40.25       43.86      5.41 o
   4  14   2       32.33       25.93      4.46 o
  -3  15   2       29.62       32.53      3.54 o
  -2  15   2        5.11        3.85      1.87 o
  -1  15   2       59.27       60.82      3.32 o
   0  15   2       93.31       96.35      3.03 o
   1  15   2       60.38       69.58      4.54 o
   2  15   2        4.57        4.82      2.03 o
   3  15   2       29.93       37.80      5.44 o
  -3  16   2        9.30        0.94      3.68 o
  -2  16   2        0.76       -0.10      1.65 o
  -1  16   2      150.23      147.43      5.89 o
   0  16   2       10.94       11.06      1.61 o
   1  16   2      148.32      146.05      4.72 o
   2  16   2        0.63       -0.52      1.81 o
   3  16   2        9.60        6.15      2.76 o
  -3  17   2       33.90       42.85     17.62 o
  -2  17   2        9.36        8.15      3.14 o
  -1  17   2       31.76       33.11      2.82 o
   0  17   2       29.43       27.35      2.29 o
   1  17   2       31.78       33.97      3.45 o
   2  17   2        9.64       11.93      3.47 o
   3  17   2       34.66       36.49      9.31 o
  -3  18   2        8.40       -1.41      2.69 o
  -2  18   2        6.56        7.03      3.11 o
  -1  18   2        7.32        8.85      1.89 o
   0  18   2       17.86       16.90      1.98 o
   1  18   2        8.50       10.21      2.35 o
   2  18   2        6.94        5.84      3.14 o
   3  18   2        8.68        9.64      3.16 o
  -2  19   2       15.46       15.73      3.98 o
  -1  19   2       19.43       17.90      2.98 o
   0  19   2       28.27       30.16      2.48 o
   1  19   2       20.10       16.14      2.39 o
   2  19   2       14.73       13.03      3.66 o
  -2  20   2        7.84        3.48      2.99 o
  -1  20   2       17.82       12.61      2.44 o
   0  20   2       55.43       59.12      3.14 o
   1  20   2       17.94       20.22      2.84 o
   2  20   2        7.68        4.06      2.99 o
  -1  21   2       40.93       28.65      9.24 o
   0  21   2       23.87       22.41      2.75 o
   1  21   2       40.80       32.76     11.20 o
   1   0   3     2869.86     2791.51     29.70 o
   2   0   3     1957.08     1973.52     21.61 o
   3   0   3       53.74       50.93      2.13 o
   4   0   3       10.08        9.70      1.33 o
   5   0   3        3.37        5.90      2.65 o
  -5   1   3       11.97       13.83      3.71 o
  -4   1   3       35.02       35.14      4.72 o
  -3   1   3       39.10       45.03      2.99 o
  -2   1   3      352.25      351.94     10.88 o
  -1   1   3      707.81      692.30      8.14 o
   0   1   3      476.50      399.82      2.73 o
   1   1   3      701.97      687.62      8.37 o
   2   1   3      356.94      361.09      4.79 o
   3   1   3       35.84       37.31      1.89 o
   4   1   3       34.93       33.26      3.29 o
   5   1   3       12.54       13.38      3.14 o
  -5   2   3        9.80        6.24      3.12 o
  -4   2   3       25.71       32.62      4.69 o
  -2   2   3      200.98      232.94      5.30 o
  -1   2   3     1504.00     1505.87     13.71 o
   0   2   3       95.40      109.61      1.22 o
   1   2   3     1483.34     1499.03     11.50 o
   2   2   3      209.05      243.40      3.60 o
   3   2   3       31.80       32.87      1.93 o
   4   2   3       26.54       31.77      2.44 o
   5   2   3        9.72        8.35      1.77 o
  -5   3   3       19.03       22.34      4.76 o
  -4   3   3        5.01        2.23      2.37 o
  -3   3   3      249.95      234.19      8.24 o
  -2   3   3      255.69      273.95      3.74 o
  -1   3   3     2587.74     2582.44     19.16 o
   0   3   3     2096.13     2352.79     13.60 o
   1   3   3     2572.75     2596.76     18.42 o
   2   3   3      265.43      289.24      4.99 o
   3   3   3      255.37      238.87      4.88 o
   4   3   3        4.94        3.58      1.46 o
   5   3   3       19.28       24.60      3.93 o
  -5   4   3        7.74        8.40      3.64 o
  -4   4   3       14.73        5.25      2.36 o
  -3   4   3       97.39       96.06      4.48 o
  -2   4   3     3873.85     4045.21     36.07 o
  -1   4   3     2244.61     2374.95     15.87 o
   0   4   3       35.78       31.52      0.81 o
   1   4   3     2220.38     2339.11     16.26 o
   2   4   3     3879.41     4075.76     61.08 o
   3   4   3       94.11      100.59      3.64 o
   4   4   3       16.47       13.26      2.17 o
   5   4   3        7.73        7.38      1.87 o
  -5   5   3       20.11       12.95      4.11 o
  -4   5   3        8.27       10.48      3.54 o
  -3   5   3       40.60       39.93      1.97 o
  -2   5   3     1938.25     2095.95     19.20 o
  -1   5   3      286.27      300.07      3.08 o
   0   5   3     2306.53     2373.53     14.62 o
   1   5   3      285.48      299.99      3.26 o
   2   5   3     1901.08     2030.30     23.35 o
   3   5   3       44.18       46.10      2.19 o
   4   5   3        7.98        9.37      3.95 o
   5   5   3       20.92       23.51      2.78 o
  -5   6   3        7.67        4.48      2.82 o
  -4   6   3       52.72       48.41      6.84 o
  -3   6   3       77.41       76.91      2.42 o
  -2   6   3       48.55       52.36      1.91 o
  -1   6   3     1660.75     1772.38     12.14 o
   0   6   3       20.71       21.30      0.85 o
   1   6   3     1682.65     1786.82     13.69 o
   2   6   3       52.16       52.09      1.64 o
   3   6   3       79.73       79.40      2.91 o
   4   6   3       53.91       52.72      3.78 o
   5   6   3        7.72        5.50      1.90 o
  -5   7   3        1.66        3.49      3.21 o
  -4   7   3       16.69       18.31      2.28 o
  -3   7   3       68.88       72.05      3.27 o
  -2   7   3      373.10      363.89      5.43 o
  -1   7   3     1122.28     1152.69     12.90 o
   0   7   3        7.59        6.61      0.61 o
   1   7   3     1127.18     1173.89     10.78 o
   2   7   3      364.92      352.15      5.53 o
   3   7   3       71.49       76.44      3.04 o
   4   7   3       16.36       18.49      2.20 o
   5   7   3        1.51        0.74      1.59 o
  -4   8   3       75.48       64.02      3.19 o
  -3   8   3       40.00       36.23      2.61 o
  -2   8   3      140.87      134.88      3.45 o
  -1   8   3      804.49      816.02      7.46 o
   0   8   3       53.24       49.83      1.35 o
   1   8   3      792.60      804.40      8.17 o
   2   8   3      140.54      136.10      3.16 o
   3   8   3       36.95       27.55      2.27 o
   4   8   3       75.71       72.89      3.61 o
  -4   9   3       10.79        8.35      1.77 o
  -3   9   3       13.96       14.40      2.00 o
  -2   9   3      553.26      554.69     11.50 o
  -1   9   3      874.82      919.33      7.88 o
   0   9   3      707.40      643.35      5.97 o
   1   9   3      875.78      917.64      9.32 o
   2   9   3      567.00      556.92      7.51 o
   3   9   3       13.72       12.65      1.84 o
   4   9   3       11.00        7.44      1.82 o
  -4  10   3        7.49        8.33      1.90 o
  -3  10   3      172.23      172.17      6.69 o
  -2  10   3       30.67       27.06      2.00 o
  -1  10   3      133.22      130.08      2.68 o
   0  10   3       38.74       52.02      1.69 o
   1  10   3      138.51      132.61      2.72 o
   2  10   3       30.75       30.46      2.34 o
   3  10   3      174.12      180.51      5.77 o
   4  10   3        7.51        7.50      1.93 o
  -4  11   3        7.19        5.51      2.12 o
  -3  11   3       30.54       28.96      2.89 o
  -2  11   3      144.96      136.43      3.64 o
  -1  11   3      254.88      243.11      3.90 o
   0  11   3      215.13      175.07      3.29 o
   1  11   3      253.52      247.64      4.44 o
   2  11   3      139.92      136.39      4.15 o
   3  11   3       30.21       30.94      3.05 o
   4  11   3        7.56        4.74      1.86 o
  -4  12   3       14.23       20.53      2.65 o
  -3  12   3        9.17        6.31      2.04 o
  -2  12   3       20.26       20.96      1.35 o
  -1  12   3     1088.84     1095.75     10.68 o
   0  12   3       48.08       40.58      1.78 o
   1  12   3     1095.03     1084.42     12.69 o
   2  12   3       19.62       20.46      2.10 o
   3  12   3        9.15        8.61      2.58 o
   4  12   3       14.19       16.03      4.36 o
  -4  13   3        7.23        7.11      2.81 o
  -3  13   3        0.86        1.46      1.55 o
  -2  13   3       71.39       72.81      3.24 o
  -1  13   3      233.90      237.67      4.57 o
   0  13   3      150.92      148.68      3.16 o
   1  13   3      235.04      234.07      4.99 o
   2  13   3       73.91       75.22      4.17 o
   3  13   3        1.01       -1.37      1.37 o
   4  13   3        7.46       11.68      2.98 o
  -4  14   3       27.73       31.29      7.42 o
  -3  14   3       28.04       25.86      3.05 o
  -2  14   3       83.52       93.07      2.98 o
  -1  14   3      211.93      199.57      4.83 o
   0  14   3      158.54      153.95      3.90 o
   1  14   3      203.33      197.91      5.06 o
   2  14   3       84.34       87.40      4.73 o
   3  14   3       27.78       18.04      3.82 o
   4  14   3       27.46       31.62      4.76 o
  -3  15   3       19.82       17.82      2.75 o
  -2  15   3       14.19       17.89      1.97 o
  -1  15   3      142.39      138.49      4.50 o
   0  15   3        0.49        1.66      1.07 o
   1  15   3      144.37      137.45      6.08 o
   2  15   3       13.83       15.65      3.05 o
   3  15   3       19.49       25.91      4.44 o
  -3  16   3       20.66       16.71      2.88 o
  -2  16   3       17.14       20.39      2.24 o
  -1  16   3       34.51       39.87      3.04 o
   0  16   3        1.62        2.52      1.32 o
   1  16   3       37.20       41.22      5.20 o
   2  16   3       17.73       21.99      3.25 o
   3  16   3       21.23       19.00      4.24 o
  -3  17   3       11.96       11.74     13.40 o
  -2  17   3      114.47      125.51      5.00 o
  -1  17   3        5.50        5.48      1.72 o
   0  17   3       29.22       29.15      2.41 o
   1  17   3        5.77        2.55      2.40 o
   2  17   3      112.16      107.67      8.46 o
   3  17   3       12.12       12.75      3.93 o
  -3  18   3        6.92        7.78      4.09 o
  -2  18   3       21.54       24.03      4.40 o
  -1  18   3        7.02        3.85      2.19 o
   0  18   3        0.75        1.99      1.39 o
   1  18   3        6.73        6.75      2.41 o
   2  18   3       21.73       21.96      4.19 o
   3  18   3        6.88        4.74      4.45 o
  -2  19   3       48.64       49.28      5.91 o
  -1  19   3       20.08       12.68      2.20 o
   0  19   3        9.12       10.65      1.79 o
   1  19   3       19.47       18.16      2.41 o
   2  19   3       48.94       49.63      5.74 o
  -2  20   3        2.26        1.44      2.73 o
  -1  20   3       11.94        6.84      1.97 o
   0  20   3        9.71       12.28      1.91 o
   1  20   3       11.86       16.01      2.69 o
   2  20   3        2.00        7.24      3.06 o
  -1  21   3       12.50        9.45      3.60 o
   0  21   3       36.23       42.49      4.36 o
   1  21   3       12.59       10.11      2.63 o
   0   0   4       10.45        8.30      0.55 o
   1   0   4      210.65      195.06      2.80 o
   2   0   4     1163.96     1195.27     18.08 o
   3   0   4       91.76       96.22      2.43 o
   4   0   4       35.07       31.80      3.26 o
   5   0   4        0.07        3.23      2.65 o
  -5   1   4        0.56        0.97      2.58 o
  -4   1   4        9.64        8.00      2.82 o
  -3   1   4       51.83       28.64      3.84 o
  -2   1   4      354.01      350.03      5.21 o
  -1   1   4      469.77      446.75      5.39 o
   0   1   4      133.54      119.63      1.27 o
   1   1   4      454.55      425.57      5.70 o
   2   1   4      365.74      358.53      5.44 o
   3   1   4       50.14       53.14      2.12 o
   4   1   4        9.35        9.92      1.57 o
   5   1   4        0.57        1.75      2.30 o
  -5   2   4        3.42        0.57      2.55 o
  -4   2   4        1.08        1.80      2.37 o
  -3   2   4       58.46       70.07      5.54 o
  -2   2   4      755.41      860.14     11.85 o
  -1   2   4     4124.01     4120.34     50.57 o
   0   2   4     3036.52     3069.97     17.45 o
   1   2   4     4157.98     4165.03     36.15 o
   2   2   4      739.62      838.38     10.98 o
   3   2   4       62.72       69.77      2.28 o
   4   2   4        1.05        0.84      1.10 o
   5   2   4        3.32        5.69      1.54 o
  -5   3   4        3.18        1.29      2.75 o
  -4   3   4        2.71       -0.48      1.10 o
  -3   3   4      431.32      453.45     12.20 o
  -2   3   4       71.40       72.21      1.71 o
  -1   3   4      527.41      566.15      4.66 o
   0   3   4      456.37      408.50      2.99 o
   1   3   4      504.00      544.60      5.00 o
   2   3   4       63.28       64.15      2.01 o
   3   3   4      422.81      431.86      7.36 o
   4   3   4        2.59        2.01      2.06 o
   5   3   4        3.23        5.28      1.67 o
  -5   4   4        7.09        2.72      3.06 o
  -4   4   4       13.90       10.25      3.43 o
  -3   4   4      154.59      157.84      4.27 o
  -2   4   4      667.53      657.83      8.47 o
  -1   4   4      231.11      218.10      2.11 o
   0   4   4      191.01      211.74      1.98 o
   1   4   4      246.32      232.50      2.96 o
   2   4   4      669.27      656.37      9.92 o
   3   4   4      157.92      170.18      6.32 o
   4   4   4       14.88       17.44      2.90 o
   5   4   4        6.81        4.32      3.53 o
  -5   5   4       10.87        2.82      2.49 o
  -4   5   4       98.69       99.03      8.15 o
  -3   5   4       47.73       46.83      2.62 o
  -2   5   4      524.55      522.49      5.75 o
  -1   5   4     2229.25     2443.46     14.44 o
   0   5   4        4.32       10.21      0.60 o
   1   5   4     2197.96     2390.22     16.62 o
   2   5   4      516.82      523.89      5.84 o
   3   5   4       45.24       49.80      2.32 o
   4   5   4       98.52       99.76      3.55 o
   5   5   4       11.35       12.64      3.47 o
  -5   6   4       24.30       17.45      5.01 o
  -4   6   4       81.56       78.18      7.17 o
  -3   6   4      111.54       99.36      2.80 o
  -2   6   4      387.77      412.69      5.72 o
  -1   6   4      775.23      805.13      6.29 o
   0   6   4     8223.39     8713.37     51.42 o
   1   6   4      765.86      795.88      7.08 o
   2   6   4      393.50      418.17      5.21 o
   3   6   4      106.79       95.98      3.74 o
   4   6   4       79.17       72.14      9.93 o
   5   6   4       24.81       24.51      3.18 o
  -5   7   4        3.84        4.60      3.35 o
  -4   7   4       63.72       63.11      3.50 o
  -3   7   4      244.59      239.86      6.02 o
  -2   7   4       33.16       34.16      1.76 o
  -1   7   4      653.60      725.08      6.11 o
   0   7   4       60.13       76.95      1.46 o
   1   7   4      665.73      736.44      7.19 o
   2   7   4       33.97       33.81      1.79 o
   3   7   4      242.32      227.52      6.80 o
   4   7   4       65.91       63.40      3.34 o
   5   7   4        4.00        5.97      2.82 o
  -4   8   4      139.72      131.03      4.24 o
  -3   8   4      367.02      371.87      8.50 o
  -2   8   4       97.43       95.47      3.49 o
  -1   8   4      438.09      473.36      4.70 o
   0   8   4      596.82      611.57      5.25 o
   1   8   4      427.41      456.33      5.45 o
   2   8   4       95.95       94.51      3.45 o
   3   8   4      373.37      380.49      7.44 o
   4   8   4      141.80      136.21      4.87 o
  -4   9   4       11.24       10.95      2.01 o
  -3   9   4       32.84       34.57      2.78 o
  -2   9   4        3.75        3.75      1.14 o
  -1   9   4      275.50      307.65      3.75 o
   0   9   4      565.13      606.91      5.40 o
   1   9   4      278.19      301.85      4.49 o
   2   9   4        4.75        4.04      1.20 o
   3   9   4       31.71       35.16      2.75 o
   4   9   4       12.02       12.87      2.10 o
  -4  10   4       33.44       33.51      3.05 o
  -3  10   4        0.34        1.06      3.36 o
  -2  10   4      307.69      306.29      5.96 o
  -1  10   4       56.54       54.67      1.88 o
   0  10   4       51.90       66.73      2.10 o
   1  10   4       58.47       52.38      1.99 o
   2  10   4      304.24      301.55      6.12 o
   3  10   4        0.34       -0.01      1.68 o
   4  10   4       33.38       35.78      4.70 o
  -4  11   4        3.84        0.30      1.53 o
  -3  11   4       47.16       46.48      3.38 o
  -2  11   4      123.85      122.36      3.81 o
  -1  11   4        5.60        8.53      1.16 o
   0  11   4      336.45      339.74      4.81 o
   1  11   4        4.91        7.77      1.15 o
   2  11   4      127.39      127.99      4.02 o
   3  11   4       49.10       52.01      5.64 o
   4  11   4        3.51        3.35      2.57 o
  -4  12   4       22.19       24.44      3.26 o
  -3  12   4       33.13       31.25      3.16 o
  -2  12   4       37.44       35.47      1.83 o
  -1  12   4       67.94       66.52      2.43 o
   0  12   4        9.61        7.63      1.10 o
   1  12   4       69.88       69.84      3.50 o
   2  12   4       36.68       36.08      2.65 o
   3  12   4       34.60       27.70      3.95 o
   4  12   4       22.35       28.34      4.22 o
  -4  13   4       16.81       20.10      3.87 o
  -3  13   4       20.12       17.44      2.58 o
  -2  13   4       27.60       24.05      2.36 o
  -1  13   4      288.32      286.08      4.61 o
   0  13   4       56.69       59.39      2.22 o
   1  13   4      291.71      288.91      5.57 o
   2  13   4       28.76       29.44      2.72 o
   3  13   4       19.24       20.59      4.57 o
   4  13   4       16.74       18.96      3.67 o
  -4  14   4        8.69        2.76      3.55 o
  -3  14   4        3.66        5.12      1.91 o
  -2  14   4       35.92       42.06      2.33 o
  -1  14   4       24.34       23.32      2.22 o
   0  14   4      108.70      110.31      2.84 o
   1  14   4       23.39       25.74      2.20 o
   2  14   4       36.65       38.36      3.16 o
   3  14   4        3.67        4.41      3.25 o
   4  14   4        8.85       10.63      5.58 o
  -3  15   4       23.09       23.63      3.08 o
  -2  15   4       18.03       17.92      2.40 o
  -1  15   4       42.97       50.09      3.23 o
   0  15   4       34.35       30.56      1.87 o
   1  15   4       44.49       49.95      3.18 o
   2  15   4       18.68       20.81      3.13 o
   3  15   4       22.06       28.33      8.15 o
  -3  16   4        4.34        2.08      1.84 o
  -2  16   4       14.12       17.65      2.95 o
  -1  16   4      324.07      324.41      7.26 o
   0  16   4      325.49      322.44      6.05 o
   1  16   4      323.73      333.87      8.70 o
   2  16   4       15.07       14.27      4.93 o
   3  16   4        4.11       11.41      4.48 o
  -3  17   4        5.97        5.57      3.68 o
  -2  17   4       12.78       13.26      2.76 o
  -1  17   4       37.86       38.10      3.05 o
   0  17   4      173.00      161.95      4.84 o
   1  17   4       38.65       42.25      4.46 o
   2  17   4       13.44       14.82      3.53 o
   3  17   4        5.97        8.95      2.74 o
  -2  18   4       18.31        8.12      3.42 o
  -1  18   4       41.32       38.21      3.15 o
   0  18   4        6.13       11.08      1.80 o
   1  18   4       42.31       44.40      3.25 o
   2  18   4       19.16       24.20      4.51 o
  -2  19   4       20.51       20.92      4.35 o
  -1  19   4       28.44       32.57      2.99 o
   0  19   4       60.90       63.07      3.21 o
   1  19   4       27.90       33.34      4.36 o
   2  19   4       20.66       17.79      3.86 o
  -2  20   4        6.37        5.81      3.26 o
  -1  20   4       52.47       57.68      3.90 o
   0  20   4        6.21        8.24      1.75 o
   1  20   4       53.79       52.64      4.07 o
   2  20   4        6.74        6.77      3.19 o
  -1  21   4       16.13       14.31      2.52 o
   0  21   4        1.60        5.48      2.10 o
   1  21   4       16.61       13.49      2.62 o
   1   0   5        2.17        3.31      0.48 o
   2   0   5      990.69     1045.84     12.69 o
   3   0   5       78.87       72.32      3.33 o
   4   0   5      148.22      156.93      8.77 o
   5   0   5        0.82       -0.63      2.50 o
  -5   1   5        0.63        3.08      2.96 o
  -4   1   5       25.66       25.90      4.54 o
  -3   1   5        8.56        8.72      0.95 o
  -2   1   5       10.88        9.10      1.02 o
  -1   1   5       88.75      107.73      1.57 o
   0   1   5      624.18      671.92      4.74 o
   1   1   5       90.12      108.12      1.54 o
   2   1   5        9.44        7.14      0.84 o
   3   1   5        8.92        7.74      1.11 o
   4   1   5       25.20       27.86      2.49 o
   5   1   5        0.60        2.41      2.44 o
  -5   2   5        0.79        1.39      2.83 o
  -4   2   5       32.00        5.55      2.19 o
  -3   2   5      153.19      154.92      8.52 o
  -2   2   5       83.11       65.42      1.72 o
  -1   2   5      936.00      970.65      8.90 o
   0   2   5      735.44      771.03      5.19 o
   1   2   5      940.51      982.15      8.71 o
   2   2   5       81.09       66.88      1.67 o
   3   2   5      155.82      151.76      3.82 o
   4   2   5       32.19       38.86      3.04 o
   5   2   5        1.00        1.64      1.38 o
  -5   3   5       14.23       12.19      4.07 o
  -4   3   5       28.63       28.14      5.02 o
  -3   3   5       21.54       22.96      3.25 o
  -2   3   5      872.31      866.97      9.96 o
  -1   3   5     1679.83     1835.70     12.71 o
   0   3   5       69.79       53.31      0.91 o
   1   3   5     1715.04     1908.51     14.88 o
   2   3   5      874.35      867.11      8.05 o
   3   3   5       21.52       22.48      1.53 o
   4   3   5       29.09       33.34      3.19 o
   5   3   5       14.01       14.77      2.32 o
  -5   4   5        8.57       11.70      4.01 o
  -4   4   5        0.20        0.55      2.55 o
  -3   4   5      131.91      137.31      3.17 o
  -2   4   5      408.18      418.11      5.54 o
  -1   4   5      854.53      945.43      6.44 o
   0   4   5     1193.53     1133.45      7.24 o
   1   4   5      867.35      960.08      8.47 o
   2   4   5      414.46      425.56      4.92 o
   3   4   5      132.59      140.04      3.93 o
   4   4   5        0.21       -0.38      1.33 o
   5   4   5        8.62       10.16      2.22 o
  -5   5   5        0.97        4.32      3.00 o
  -4   5   5       23.34       25.29      5.17 o
  -3   5   5       30.95       28.47      2.22 o
  -2   5   5      253.50      299.36      4.17 o
  -1   5   5      140.27      151.55      1.83 o
   0   5   5      204.12      187.48      1.99 o
   1   5   5      143.85      156.18      2.18 o
   2   5   5      264.30      309.66      4.16 o
   3   5   5       29.09       28.57      2.58 o
   4   5   5       23.91       22.21      2.16 o
   5   5   5        1.05        3.42      1.89 o
  -5   6   5        1.41       -1.05      2.74 o
  -4   6   5      124.49      131.43      9.29 o
  -3   6   5      455.13      451.90      7.07 o
  -2   6   5      343.91      356.61      5.88 o
  -1   6   5     1560.10     1579.93     12.28 o
   0   6   5     3433.87     3421.51     20.13 o
   1   6   5     1568.90     1581.85     15.92 o
   2   6   5      360.07      384.50      5.97 o
   3   6   5      460.56      430.46     13.39 o
   4   6   5      122.89       88.45     30.09 o
   5   6   5        1.58        3.16      2.01 o
  -4   7   5        3.16        4.38      1.44 o
  -3   7   5      131.60      129.89      4.77 o
  -2   7   5       50.72       54.96      2.14 o
  -1   7   5      836.60      821.39      6.76 o
   0   7   5     1557.00     1786.43     11.77 o
   1   7   5      840.55      822.32      7.66 o
   2   7   5       53.76       60.38      2.37 o
   3   7   5      128.79      132.45      4.04 o
   4   7   5        3.26        2.42      1.47 o
   5   7   5       10.61        8.92      2.52 o
  -4   8   5        7.19        8.31      1.99 o
  -3   8   5       43.28       42.75      3.62 o
  -2   8   5       13.50       11.16      1.64 o
  -1   8   5     1546.56     1589.44     11.49 o
   0   8   5      146.93      127.67      2.02 o
   1   8   5     1531.44     1554.90     14.06 o
   2   8   5       11.62        7.12      1.27 o
   3   8   5       43.60       50.49      2.99 o
   4   8   5        7.57        7.47      2.59 o
  -4   9   5        4.14        3.95      1.61 o
  -3   9   5       10.99       11.07      3.01 o
  -2   9   5       67.60       71.98      2.78 o
  -1   9   5      171.98      171.31      2.74 o
   0   9   5      694.83      776.12      6.91 o
   1   9   5      181.76      186.66      2.70 o
   2   9   5       70.75       71.89      2.88 o
   3   9   5        9.80        6.37      2.85 o
   4   9   5        4.27        2.17      1.80 o
  -4  10   5       12.50       10.17      2.06 o
  -3  10   5       20.59       19.63      3.01 o
  -2  10   5      102.76      106.86      3.50 o
  -1  10   5      115.03      117.19      2.61 o
   0  10   5      507.78      478.96      5.32 o
   1  10   5      118.64      122.57      2.26 o
   2  10   5      107.35      113.88      3.67 o
   3  10   5       20.69       23.12      4.90 o
   4  10   5       12.18        0.66      1.67 o
  -4  11   5       12.29       14.06      2.27 o
  -3  11   5       34.41       33.81      3.15 o
  -2  11   5        6.44        5.48      0.94 o
  -1  11   5      195.93      192.51      3.68 o
   0  11   5       24.78       22.71      1.39 o
   1  11   5      192.91      186.95      2.99 o
   2  11   5        6.00        5.79      1.39 o
   3  11   5       35.49       32.60      4.11 o
   4  11   5       12.22       13.29      4.20 o
  -4  12   5        8.36        9.66      3.57 o
  -3  12   5       12.61       12.37      2.33 o
  -2  12   5       55.52       53.54      2.38 o
  -1  12   5       70.73       68.16      2.40 o
   0  12   5      415.53      422.54      5.48 o
   1  12   5       69.87       68.06      1.85 o
   2  12   5       55.58       57.97      3.21 o
   3  12   5       12.30       12.03      2.82 o
   4  12   5        8.19        7.75      2.77 o
  -4  13   5       16.52       17.05      3.85 o
  -3  13   5       21.09       19.68      2.69 o
  -2  13   5       11.86       11.10      1.39 o
  -1  13   5      242.88      234.53      4.39 o
   0  13   5       36.89       34.67      1.94 o
   1  13   5      245.26      238.30      4.46 o
   2  13   5       12.96       16.15      2.13 o
   3  13   5       19.87       12.22      6.82 o
   4  13   5       16.90       18.20      3.70 o
  -4  14   5        0.20       -1.67      1.90 o
  -3  14   5       35.02       47.15      4.05 o
  -2  14   5      111.32      108.02      3.35 o
  -1  14   5       12.02        9.99      2.26 o
   0  14   5      844.96      836.16      9.51 o
   1  14   5       11.19       11.83      1.48 o
   2  14   5      113.03      113.39      4.65 o
   3  14   5       35.06       41.42      5.34 o
   4  14   5        0.23        2.08      2.41 o
  -3  15   5        1.51        1.27      1.76 o
  -2  15   5       33.84       36.25      2.33 o
  -1  15   5      199.67      206.62      5.48 o
   0  15   5      341.27      348.90      6.55 o
   1  15   5      200.46      206.09      4.97 o
   2  15   5       34.76       39.64      3.95 o
   3  15   5        1.49        4.98      2.68 o
  -3  16   5       12.66       11.93      6.21 o
  -2  16   5       64.99       71.02      3.61 o
  -1  16   5       39.71       39.24      2.99 o
   0  16   5       81.32       80.53      3.11 o
   1  16   5       40.65       41.66      2.97 o
   2  16   5       66.01       65.30      5.21 o
   3  16   5       13.26       13.34      3.71 o
  -3  17   5        6.19        5.88      3.75 o
  -2  17   5       32.42       44.61      3.43 o
  -1  17   5       44.32       43.72      3.24 o
   0  17   5      116.32      113.74      3.82 o
   1  17   5       44.46       41.97      3.10 o
   2  17   5       31.45       37.22      4.88 o
   3  17   5        6.38        3.59      2.98 o
  -2  18   5       58.64       65.94      3.90 o
  -1  18   5       13.91       15.03      4.07 o
   0  18   5       28.69       28.78      2.42 o
   1  18   5       14.54       17.85      2.78 o
   2  18   5       59.88       61.32      7.37 o
  -2  19   5       20.25       17.95      4.12 o
  -1  19   5       19.45       20.63      2.56 o
   0  19   5        0.78        2.41      1.84 o
   1  19   5       19.18       20.21      2.78 o
   2  19   5       20.62       21.88      4.24 o
  -2  20   5       19.25       17.14      4.45 o
  -1  20   5        1.62        3.23      1.87 o
   0  20   5        8.41        7.47      2.08 o
   1  20   5        1.47        4.16      1.98 o
   2  20   5       19.26       19.56      4.18 o
  -1  21   5        0.52       -2.00      2.00 o
   0  21   5       26.12       37.76      3.40 o
   1  21   5        0.50        2.89      2.36 o
   0   0   6     7701.12     8114.30     74.96 o
   1   0   6       14.64       13.61      0.72 o
   2   0   6       96.15       87.12      1.67 o
   3   0   6      152.32      159.01      3.61 o
   4   0   6       11.66       14.92      1.85 o
   5   0   6        0.02        3.54      2.77 o
  -5   1   6        1.70       -1.90      2.50 o
  -4   1   6        3.91       -0.05      1.31 o
  -3   1   6       30.80       33.60      1.73 o
  -2   1   6       80.97       77.95      2.02 o
  -1   1   6      633.53      630.17      4.65 o
   0   1   6       16.84       14.16      0.55 o
   1   1   6      610.02      608.15      5.24 o
   2   1   6       82.47       82.39      1.52 o
   3   1   6       34.40       38.48      2.00 o
   4   1   6        3.75        3.46      1.59 o
   5   1   6        1.69        3.14      2.54 o
  -5   2   6        9.82        6.55      3.56 o
  -4   2   6       10.05        4.97      2.80 o
  -3   2   6      234.21      239.57      4.64 o
  -2   2   6      203.86      194.30      3.43 o
  -1   2   6       11.53       11.02      0.61 o
   0   2   6      130.48      106.83      1.40 o
   1   2   6       12.41       11.44      0.75 o
   2   2   6      211.66      208.91      3.76 o
   3   2   6      234.29      242.93      4.25 o
   4   2   6       10.64       10.60      2.31 o
   5   2   6        9.81       10.31      2.34 o
  -5   3   6        9.49        7.51      3.46 o
  -4   3   6       12.55       14.03      4.00 o
  -3   3   6       61.00       63.61      2.27 o
  -2   3   6       80.36       76.09      2.08 o
  -1   3   6      202.30      189.12      2.06 o
   0   3   6     1086.03     1162.71      7.34 o
   1   3   6      211.79      198.24      2.65 o
   2   3   6       76.98       70.47      2.27 o
   3   3   6       57.41       54.74      3.83 o
   4   3   6       12.44       15.74      2.48 o
   5   3   6        9.52        9.87      2.07 o
  -5   4   6        3.95       -0.84      1.80 o
  -4   4   6       19.68       20.51      4.78 o
  -3   4   6       50.62       53.99      2.10 o
  -2   4   6      346.67      375.48      5.21 o
  -1   4   6     1096.42     1143.08      7.16 o
   0   4   6     8672.55     9032.81     51.62 o
   1   4   6     1105.95     1148.55      9.98 o
   2   4   6      365.39      400.89      5.51 o
   3   4   6       52.99       56.42      3.59 o
   4   4   6       19.88       20.39      2.08 o
   5   4   6        3.72        3.95      2.45 o
  -5   5   6        1.72        4.52      3.48 o
  -4   5   6       69.25       71.13      6.66 o
  -3   5   6        7.32        8.60      1.18 o
  -2   5   6        1.18        1.13      0.47 o
  -1   5   6      986.02     1016.07      6.94 o
   0   5   6      484.70      533.09      4.10 o
   1   5   6      966.57     1001.31      9.82 o
   2   5   6        1.54       -0.17      0.68 o
   3   5   6        6.20        7.37      1.49 o
   4   5   6       69.10       73.47      4.10 o
   5   5   6        1.73        1.26      1.74 o
  -5   6   6       10.74       15.77      5.08 o
  -4   6   6       29.70       30.54      5.61 o
  -3   6   6      133.82      144.53      4.22 o
  -2   6   6      110.01      106.69      2.75 o
  -1   6   6       42.14       49.75      1.22 o
   0   6   6     1024.17     1088.58      7.38 o
   1   6   6       44.07       52.87      1.11 o
   2   6   6      110.47      103.03      3.33 o
   3   6   6      132.22      142.67      4.11 o
   4   6   6       29.60       24.55      4.01 o
   5   6   6       10.94       10.71      2.57 o
  -4   7   6       12.12       13.59      2.37 o
  -3   7   6       72.23       74.80      4.84 o
  -2   7   6       19.93       19.14      1.32 o
  -1   7   6      823.11      867.64      6.50 o
   0   7   6       32.13       29.73      1.02 o
   1   7   6      834.51      875.44      7.63 o
   2   7   6       20.80       19.84      1.67 o
   3   7   6       71.96       71.25      3.86 o
   4   7   6       10.68       10.06      2.44 o
  -4   8   6       14.74       15.02      1.93 o
  -3   8   6      195.22      207.73      8.96 o
  -2   8   6       53.61       60.59      2.84 o
  -1   8   6      195.22      179.21      2.59 o
   0   8   6     1150.50     1294.80     10.12 o
   1   8   6      201.69      183.64      2.39 o
   2   8   6       54.98       57.02      2.57 o
   3   8   6      195.42      204.59      6.72 o
   4   8   6       14.44       11.94      2.61 o
  -4   9   6      116.40      112.20      4.30 o
  -3   9   6       17.42       15.08      2.71 o
  -2   9   6       48.45       61.23      4.45 o
  -1   9   6       23.02       25.55      1.37 o
   0   9   6      277.63      310.63      3.77 o
   1   9   6       23.12       24.80      1.22 o
   2   9   6       47.94       63.86      2.83 o
   3   9   6       17.42       20.46      2.67 o
   4   9   6      114.99      106.22      8.79 o
  -4  10   6       75.91       76.93      4.00 o
  -3  10   6       29.46       26.47      3.32 o
  -2  10   6       29.32       29.45      1.49 o
  -1  10   6      103.00      108.26      2.71 o
   0  10   6      241.05      245.17      3.31 o
   1  10   6       99.02      105.48      2.21 o
   2  10   6       29.58       30.91      2.33 o
   3  10   6       27.08       22.02      5.47 o
   4  10   6       76.28       76.40      5.52 o
  -4  11   6        4.53        5.91      1.85 o
  -3  11   6       24.92       22.15      2.62 o
  -2  11   6       34.89       33.48      1.78 o
  -1  11   6       68.15       69.85      2.36 o
   0  11   6       66.49       67.67      2.61 o
   1  11   6       68.37       67.34      1.95 o
   2  11   6       37.69       40.92      2.73 o
   3  11   6       24.86       24.12      3.70 o
   4  11   6        4.46        7.25      7.96 o
  -4  12   6        7.66        6.72      3.07 o
  -3  12   6       74.52       71.02      4.11 o
  -2  12   6        8.49        7.76      1.34 o
  -1  12   6       63.71       63.13      2.35 o
   0  12   6        0.45       -0.40      0.85 o
   1  12   6       61.16       59.86      1.93 o
   2  12   6        8.32        9.40      1.59 o
   3  12   6       74.30       74.70      5.96 o
   4  12   6        7.78       11.69      3.25 o
  -4  13   6        3.13        3.22      2.38 o
  -3  13   6        4.18        6.04      1.87 o
  -2  13   6       34.64       35.48      2.29 o
  -1  13   6       13.01       11.30      1.37 o
   0  13   6        0.00       -0.20      0.89 o
   1  13   6       13.52       11.76      1.06 o
   2  13   6       33.41       35.32      3.03 o
   3  13   6        4.18        2.85      2.19 o
   4  13   6        3.05        4.49      2.56 o
  -3  14   6       38.64       37.87      8.00 o
  -2  14   6        3.89        5.08      1.30 o
  -1  14   6        5.57        4.64      1.38 o
   0  14   6       16.32       17.45      1.65 o
   1  14   6        5.06        7.15      1.30 o
   2  14   6        3.64        3.37      2.02 o
   3  14   6       38.89       47.24      5.80 o
  -3  15   6       16.88       16.06      2.66 o
  -2  15   6       25.15       25.09      2.88 o
  -1  15   6       39.86       34.71      2.99 o
   0  15   6       21.20       24.15      2.24 o
   1  15   6       36.98       34.40      2.42 o
   2  15   6       25.12       28.51      3.48 o
   3  15   6       17.35       15.69      5.50 o
  -3  16   6        7.18        8.55      2.44 o
  -2  16   6       88.30       93.07      3.58 o
  -1  16   6       13.01       15.60      3.16 o
   0  16   6       55.07       51.12      2.75 o
   1  16   6       13.09       12.77      1.94 o
   2  16   6       85.85       88.60      5.44 o
   3  16   6        7.14        8.69      2.67 o
  -3  17   6       22.08       18.71      5.55 o
  -2  17   6        1.29        1.62      1.51 o
  -1  17   6       49.32       47.11      3.35 o
   0  17   6       23.63       23.57      2.22 o
   1  17   6       46.92       51.50      5.63 o
   2  17   6        1.39        1.57      2.78 o
   3  17   6       21.42       26.00      3.84 o
  -2  18   6       53.09       56.96      3.73 o
  -1  18   6       87.61       90.27      4.20 o
   0  18   6      138.14      135.33      4.19 o
   1  18   6       88.22       91.60      4.85 o
   2  18   6       52.49       51.85      5.79 o
  -2  19   6       11.03       12.89      3.88 o
  -1  19   6      108.33      109.30      5.22 o
   0  19   6        3.99        3.76      1.51 o
   1  19   6      105.12      111.96      4.91 o
   2  19   6       11.19       11.82      7.60 o
  -1  20   6        1.76        4.57      1.96 o
   0  20   6        0.03        0.34      1.67 o
   1  20   6        1.83        2.56      2.22 o
  -1  21   6       16.38       19.40      2.91 o
   0  21   6       23.99       25.49      2.95 o
   1  21   6       16.71       23.84      3.00 o
   1   0   7      457.89      465.19      4.24 o
   2   0   7      282.27      295.86      3.96 o
   3   0   7      274.61      264.47      3.93 o
   5   0   7       12.83       16.80      4.39 o
  -5   1   7       22.93       24.23      5.12 o
  -4   1   7       30.56       28.11      5.02 o
  -3   1   7      197.31      198.43      4.12 o
  -2   1   7      206.62      215.41      3.42 o
  -1   1   7      184.43      180.56      2.21 o
   0   1   7      192.73      178.08      1.82 o
   1   1   7      181.22      180.41      2.05 o
   2   1   7      215.64      217.22      3.90 o
   3   1   7      196.28      200.36      3.54 o
   4   1   7       29.90       33.07      3.35 o
   5   1   7       23.41       22.74      4.81 o
  -5   2   7       16.21       18.55      4.85 o
  -4   2   7       31.36       28.74      5.21 o
  -3   2   7      130.61      133.87      3.50 o
  -2   2   7       44.92       49.33      1.93 o
  -1   2   7      618.46      647.57      5.73 o
   0   2   7       13.20       13.10      0.58 o
   1   2   7      610.53      636.66      5.96 o
   2   2   7       48.55       51.67      1.92 o
   3   2   7      131.78      137.05      3.39 o
   4   2   7       32.20       30.70      3.07 o
   5   2   7       16.34       18.27      2.38 o
  -5   3   7        0.41       -1.22      1.64 o
  -4   3   7       25.13       28.65      5.39 o
  -3   3   7       49.13       52.04      2.23 o
  -2   3   7      274.42      288.62      3.88 o
  -1   3   7      144.16      153.96      1.77 o
   0   3   7      255.63      276.19      2.56 o
   1   3   7      139.38      149.86      2.05 o
   2   3   7      262.79      279.38      4.29 o
   3   3   7       51.62       57.49      3.12 o
   4   3   7       24.64       26.62      3.06 o
   5   3   7        0.51        3.66      2.54 o
  -5   4   7       12.07        8.88      4.16 o
  -4   4   7       17.07       25.35      4.77 o
  -3   4   7        1.78        3.28      0.93 o
  -2   4   7      317.52      314.47      4.46 o
  -1   4   7       17.34       21.08      0.90 o
   0   4   7      666.91      595.72      4.39 o
   1   4   7       14.50       16.90      0.84 o
   2   4   7      316.26      318.80      5.12 o
   3   4   7        1.51       -0.68      0.92 o
   4   4   7       17.38       21.01      2.93 o
   5   4   7       12.08       15.80      2.72 o
  -5   5   7        4.10        7.76      3.98 o
  -4   5   7        9.88        9.39      2.92 o
  -3   5   7       66.09       58.00      2.56 o
  -2   5   7       13.95       10.68      0.91 o
  -1   5   7      251.92      253.48      2.74 o
   0   5   7      113.71       92.59      1.42 o
   1   5   7      265.72      264.64      2.67 o
   2   5   7       13.97       12.62      1.52 o
   3   5   7       68.15       59.45      5.06 o
   4   5   7        9.10       10.53      2.43 o
   5   5   7        3.83        3.51      2.09 o
  -4   6   7        3.64        3.92      1.39 o
  -3   6   7       25.81       21.62      2.23 o
  -2   6   7      129.26      130.52      3.10 o
  -1   6   7      232.63      243.23      2.61 o
   0   6   7      178.14      160.69      2.00 o
   1   6   7      219.54      224.45      2.71 o
   2   6   7      123.45      124.48      4.33 o
   3   6   7       23.73       21.49      2.54 o
   4   6   7        3.76        4.37      1.77 o
   5   6   7        0.66        3.16      1.91 o
  -4   7   7        3.26        3.11      1.58 o
  -3   7   7      214.98      215.04      6.41 o
  -2   7   7       49.63       47.44      2.04 o
  -1   7   7       51.20       53.80      1.30 o
   0   7   7      947.12     1033.35      7.68 o
   1   7   7       44.44       48.35      1.39 o
   2   7   7       46.29       48.06      2.32 o
   3   7   7      213.37      199.64     13.11 o
   4   7   7        3.11        0.62      1.74 o
  -4   8   7       20.63       21.53      2.24 o
  -3   8   7       20.03       22.41      2.77 o
  -2   8   7      231.93      245.99      5.10 o
  -1   8   7      437.76      442.79      4.52 o
   0   8   7      437.27      446.91      4.63 o
   1   8   7      450.35      450.91      4.86 o
   2   8   7      233.85      237.00      5.04 o
   3   8   7       21.08       20.95      5.03 o
   4   8   7       21.13       21.53      3.33 o
  -4   9   7        6.27        8.99      2.15 o
  -3   9   7       28.31       33.40      8.79 o
  -2   9   7      166.55      162.62      4.87 o
  -1   9   7       13.88       15.35      1.13 o
   0   9   7      569.44      535.30      5.40 o
   1   9   7       10.48       12.24      1.00 o
   2   9   7      165.91      173.57      4.43 o
   3   9   7       27.31       30.50      4.73 o
   4   9   7        6.14        8.22      2.32 o
  -4  10   7       10.46       11.77      2.10 o
  -3  10   7        9.83       10.49      2.47 o
  -2  10   7      351.09      339.60      5.23 o
  -1  10   7      101.12      105.60      2.71 o
   0  10   7      943.01      902.37      7.88 o
   1  10   7       99.60      104.84      2.28 o
   2  10   7      347.22      341.48      6.65 o
   3  10   7       10.12       10.83      2.65 o
   4  10   7       10.24       12.14      2.98 o
  -4  11   7       10.06        9.38      2.51 o
  -3  11   7       32.97       30.49      3.80 o
  -2  11   7       39.79       44.45      2.15 o
  -1  11   7      219.25      213.61      4.02 o
   0  11   7      179.92      177.25      3.02 o
   1  11   7      217.06      216.23      3.45 o
   2  11   7       42.72       50.79      2.89 o
   3  11   7       33.89       29.42      4.09 o
   4  11   7        9.86       12.39      3.03 o
  -4  12   7        2.44        2.01      2.28 o
  -3  12   7        2.34        5.26      2.45 o
  -2  12   7      102.65      105.52      3.36 o
  -1  12   7      134.88      126.34      3.19 o
   0  12   7       40.14       39.73      2.01 o
   1  12   7      138.67      131.18      2.70 o
   2  12   7      106.83      108.05      4.38 o
   3  12   7        2.57       10.11      4.38 o
   4  12   7        2.56        3.79      3.70 o
  -4  13   7        0.32       -0.47      3.04 o
  -3  13   7       37.75       36.61      3.51 o
  -2  13   7       52.95       49.46      2.70 o
  -1  13   7       83.34       81.88      2.99 o
   0  13   7      149.66      141.73      3.27 o
   1  13   7       83.72       81.61      3.03 o
   2  13   7       51.19       46.18      4.00 o
   3  13   7       38.69       35.80      5.21 o
   4  13   7        0.37        3.83      3.24 o
  -3  14   7       33.22       32.05      3.43 o
  -2  14   7       59.95       57.71      2.94 o
  -1  14   7       84.76       87.40      3.43 o
   0  14   7       16.29       18.07      1.79 o
   1  14   7       84.17       88.74      3.02 o
   2  14   7       61.32       55.62      5.89 o
   3  14   7       33.09       32.13      5.03 o
  -3  15   7        6.95        5.95      2.45 o
  -2  15   7        5.52        4.46      1.46 o
  -1  15   7       18.42       22.95      3.86 o
   0  15   7      209.98      190.95      4.41 o
   1  15   7       17.26       23.79      3.31 o
   2  15   7        4.98        2.82      2.02 o
   3  15   7        6.95       10.43      6.99 o
  -3  16   7        6.93        2.31      1.87 o
  -2  16   7       75.28       88.81      4.33 o
  -1  16   7      114.41      108.07      8.51 o
   0  16   7       60.81       56.18      2.90 o
   1  16   7      113.41      113.55      4.81 o
   2  16   7       75.51       83.04      5.63 o
   3  16   7        7.18        9.76      3.80 o
  -3  17   7       37.47       31.52      6.90 o
  -2  17   7       31.42       32.98      2.71 o
  -1  17   7       21.52       20.78      2.42 o
   0  17   7        8.74        9.42      1.71 o
   1  17   7       21.04       24.60      2.87 o
   2  17   7       30.97       29.23      4.47 o
   3  17   7       37.61       35.77      4.35 o
  -2  18   7       11.64       10.20      2.23 o
  -1  18   7       19.31       17.26      2.38 o
   0  18   7        9.41        6.73      1.64 o
   1  18   7       20.03       22.67      2.70 o
   2  18   7       11.54       11.82      3.46 o
  -2  19   7       13.22       15.27      4.07 o
  -1  19   7        5.51        8.78      2.01 o
   0  19   7       11.67       13.02      2.03 o
   1  19   7        5.53       10.08      4.24 o
   2  19   7       13.66       12.04      3.55 o
  -1  20   7       28.68       30.24      3.56 o
   0  20   7       13.43       12.84      2.47 o
   1  20   7       28.67       29.25      3.21 o
   0  21   7        1.91        3.58      1.82 o
   0   0   8      300.01      308.68      4.65 o
   1   0   8       17.40       13.73      0.80 o
   2   0   8      169.51      189.75      5.89 o
   3   0   8       65.69       65.35      2.49 o
   4   0   8        4.26        3.28      2.49 o
   5   0   8        0.15        1.10      2.68 o
  -5   1   8        0.48       -1.03      2.34 o
  -4   1   8       86.60       84.01      7.24 o
  -3   1   8       48.96       48.96      2.39 o
  -2   1   8      179.69      165.84      2.73 o
  -1   1   8       50.96       46.78      1.15 o
   0   1   8     1290.99     1387.32      9.85 o
   1   1   8       51.57       48.62      1.04 o
   2   1   8      175.65      161.55      3.27 o
   3   1   8       50.63       48.90      4.80 o
   4   1   8       85.33       80.29      4.82 o
   5   1   8        0.47        2.38      2.85 o
  -5   2   8        4.98       -0.01      1.93 o
  -4   2   8       14.88        7.75      3.67 o
  -3   2   8       34.94       38.32      2.12 o
  -2   2   8      286.32      324.89      5.05 o
  -1   2   8     1701.96     1678.75     13.26 o
   0   2   8     2683.09     2926.06     17.84 o
   1   2   8     1727.40     1690.02     15.47 o
   2   2   8      287.08      323.55      4.66 o
   3   2   8       38.12       37.81      2.70 o
   4   2   8       14.23       12.63      2.30 o
   5   2   8        5.04        3.72      1.63 o
  -5   3   8       20.00       32.99      6.36 o
  -4   3   8        0.03        2.97      1.77 o
  -3   3   8      150.95      150.44      4.04 o
  -2   3   8      276.72      301.29      9.00 o
  -1   3   8       12.69       13.88      0.61 o
   0   3   8      254.42      243.80      2.43 o
   1   3   8       14.75       15.88      0.78 o
   2   3   8      275.49      314.04      4.52 o
   3   3   8      151.76      154.94      4.98 o
   4   3   8        0.06        0.23      1.31 o
   5   3   8       20.15       19.76      3.36 o
  -5   4   8        5.07        0.37      3.23 o
  -4   4   8        8.32       14.58      3.54 o
  -3   4   8       67.70       61.81      2.57 o
  -2   4   8      294.78      287.18      5.60 o
  -1   4   8      310.97      315.72      2.92 o
   0   4   8      606.71      522.71      4.24 o
   1   4   8      326.02      335.45      3.56 o
   2   4   8      296.52      290.51      5.55 o
   3   4   8       65.58       63.47      4.22 o
   4   4   8        8.43        7.60      4.04 o
   5   4   8        5.12        5.60      2.20 o
  -5   5   8        5.04        3.70      3.49 o
  -4   5   8       15.44       15.63      4.16 o
  -3   5   8        9.02        5.86      2.27 o
  -2   5   8      287.64      282.00      4.35 o
  -1   5   8      293.23      329.32      3.12 o
   0   5   8      232.04      179.95      2.08 o
   1   5   8      288.22      325.99      3.20 o
   2   5   8      283.59      292.34      5.79 o
   3   5   8        8.09        5.38      2.23 o
   4   5   8       15.69       10.77      2.43 o
   5   5   8        4.90        6.48      2.26 o
  -4   6   8       20.15       23.86      5.20 o
  -3   6   8       46.32       45.04      2.70 o
  -2   6   8      297.64      302.99      4.64 o
  -1   6   8      943.11      990.98      7.16 o
   0   6   8       45.82       60.60      1.74 o
   1   6   8      951.90      986.67      7.60 o
   2   6   8      294.83      295.51      6.03 o
   3   6   8       47.97       52.90      3.50 o
   4   6   8       20.57       21.29      3.36 o
  -4   7   8       19.35       19.49      5.14 o
  -3   7   8      103.97      103.06     10.66 o
  -2   7   8      261.92      260.48      4.60 o
  -1   7   8       78.13       68.01      1.48 o
   0   7   8      152.74      166.50      2.31 o
   1   7   8       74.90       64.24      1.61 o
   2   7   8      255.21      254.26      5.10 o
   3   7   8      101.93      108.75      4.67 o
   4   7   8       18.81       17.13      3.10 o
  -4   8   8       24.87       20.77      2.29 o
  -3   8   8       22.44       18.43      2.61 o
  -2   8   8       60.75       65.55      2.80 o
  -1   8   8       97.29      109.36      2.08 o
   0   8   8       21.15       19.73      1.06 o
   1   8   8       98.26      106.80      2.13 o
   2   8   8       58.30       66.46      2.72 o
   3   8   8       22.55       22.53      3.61 o
   4   8   8       23.16       15.21      2.88 o
  -4   9   8        4.74        3.76      2.01 o
  -3   9   8       12.27       12.17      2.56 o
  -2   9   8       88.11       89.50      2.55 o
  -1   9   8      388.22      413.08      4.92 o
   0   9   8      180.45      179.53      2.65 o
   1   9   8      387.70      412.69      4.85 o
   2   9   8       87.58       89.40      3.25 o
   3   9   8       11.01       13.67      2.27 o
   4   9   8        4.82        5.24      3.87 o
  -4  10   8        0.71        1.58      1.52 o
  -3  10   8        7.54       10.44      2.51 o
  -2  10   8      124.62      113.50      3.18 o
  -1  10   8      236.04      234.79      4.08 o
   0  10   8      154.93      162.14      2.73 o
   1  10   8      235.43      224.77      3.47 o
   2  10   8      126.74      121.20      4.37 o
   3  10   8        7.22        9.77      2.65 o
   4  10   8        0.69        1.87      1.94 o
  -4  11   8        3.82        3.72      1.80 o
  -3  11   8       58.17       59.66      4.77 o
  -2  11   8       31.26       31.21      2.09 o
  -1  11   8       67.47       75.50      3.40 o
   0  11   8       52.57       52.63      1.87 o
   1  11   8       69.99       76.37      2.13 o
   2  11   8       31.15       31.74      2.83 o
   3  11   8       57.22       53.84      5.54 o
   4  11   8        3.93        6.39      2.83 o
  -4  12   8       10.32        7.98      4.26 o
  -3  12   8       55.31       54.35      5.18 o
  -2  12   8       41.23       41.49      3.06 o
  -1  12   8       99.36       95.54      2.82 o
   0  12   8      133.36      135.34      2.87 o
   1  12   8       97.67       92.29      2.35 o
   2  12   8       39.30       39.55      3.25 o
   3  12   8       54.67       50.30      5.58 o
   4  12   8       10.58       11.81      2.92 o
  -4  13   8       13.50       15.08      3.58 o
  -3  13   8        0.36        0.28      2.06 o
  -2  13   8       13.60       13.72      1.75 o
  -1  13   8       59.83       54.64      2.72 o
   0  13   8       55.17       52.79      2.29 o
   1  13   8       60.33       55.80      2.10 o
   2  13   8       12.80       14.83      3.34 o
   3  13   8        0.59        7.60      3.59 o
   4  13   8       13.55        8.04      6.11 o
  -3  14   8        5.46        3.84      1.62 o
  -2  14   8       91.87       90.69      4.48 o
  -1  14   8       21.11       16.06      1.93 o
   0  14   8       28.44       27.95      2.07 o
   1  14   8       22.03       19.35      1.54 o
   2  14   8       91.99       87.60      5.45 o
   3  14   8        5.78        7.02      3.01 o
  -3  15   8       36.02       36.59      3.82 o
  -2  15   8       18.20       15.30      2.73 o
  -1  15   8       16.67       14.92      1.98 o
   0  15   8       30.84       30.57      2.17 o
   1  15   8       17.52       19.17      2.11 o
   2  15   8       18.62       18.78      3.12 o
   3  15   8       35.34       23.89      3.49 o
  -3  16   8       22.32       22.00      5.46 o
  -2  16   8       18.54       17.80      2.13 o
  -1  16   8       53.47       58.95      3.74 o
   0  16   8        1.94        1.29      1.21 o
   1  16   8       53.38       56.37      3.76 o
   2  16   8       18.97       17.14      3.16 o
   3  16   8       22.96       26.53      3.88 o
  -3  17   8        0.59       -1.76      2.53 o
  -2  17   8        8.70        7.53      1.80 o
  -1  17   8       78.39       73.22      4.07 o
   0  17   8       33.28       32.08      2.48 o
   1  17   8       79.80       74.83      4.30 o
   2  17   8        8.04        9.07      3.09 o
   3  17   8        0.50       -0.12      2.42 o
  -2  18   8       35.97       45.36      5.97 o
  -1  18   8       10.79       14.27      2.31 o
   0  18   8        2.82        5.91      1.57 o
   1  18   8       10.19        9.77      3.53 o
   2  18   8       36.42       44.55      5.44 o
  -2  19   8       39.27       46.50      5.86 o
  -1  19   8       17.39       17.41      2.54 o
   0  19   8       15.92       21.52      2.80 o
   1  19   8       17.59       16.92      3.03 o
   2  19   8       38.12       30.73      4.87 o
  -1  20   8       14.23       14.86      4.56 o
   0  20   8        9.39        9.99      3.38 o
   1  20   8       13.75       19.32      4.44 o
   0  21   8       15.16       22.76      2.79 o
   1   0   9        0.71        0.49      0.70 o
   2   0   9      896.76      795.88     16.42 o
   3   0   9       33.85       41.54      5.01 o
   4   0   9       23.88       25.34      2.74 o
   5   0   9       10.17        2.70      2.65 o
  -5   1   9       14.40        6.57      3.52 o
  -4   1   9        8.64        8.46      2.06 o
  -3   1   9      121.68      134.06      5.14 o
  -2   1   9      156.21      174.95      4.13 o
  -1   1   9      178.10      190.88      2.32 o
   0   1   9       60.01       59.37      1.24 o
   1   1   9      170.66      183.15      2.22 o
   2   1   9      155.48      171.39      3.42 o
   3   1   9      114.42      131.70      8.23 o
   4   1   9        8.80        9.14      2.07 o
   5   1   9       15.31       17.22      4.79 o
  -5   2   9        0.06        2.73      3.18 o
  -4   2   9       19.99       24.69      2.34 o
  -3   2   9       17.31       17.77      1.77 o
  -2   2   9       54.31       64.70      2.06 o
  -1   2   9      283.76      318.70      3.38 o
   0   2   9      971.78     1072.44      7.06 o
   1   2   9      288.26      323.64      3.45 o
   2   2   9       56.96       62.84      2.16 o
   3   2   9       17.43       19.34      3.09 o
   4   2   9       20.18       18.67      2.71 o
   5   2   9        0.05        0.56      1.36 o
  -5   3   9       35.95       37.14      6.95 o
  -4   3   9        1.40        3.39      2.14 o
  -3   3   9       80.87       73.44      4.40 o
  -2   3   9       84.25       92.35      5.69 o
  -1   3   9       42.42       39.36      1.18 o
   0   3   9       21.69       15.95      0.73 o
   1   3   9       43.13       40.05      1.20 o
   2   3   9       88.69       96.89      3.46 o
   4   3   9        1.52        2.56      1.70 o
   5   3   9       35.26       35.58      4.87 o
  -5   4   9        6.09        4.82      3.61 o
  -4   4   9       67.81       65.45      4.12 o
  -3   4   9       90.54       91.52      3.94 o
  -2   4   9      342.83      362.93      6.48 o
  -1   4   9      575.05      568.06      4.48 o
   0   4   9      724.77      812.13      6.04 o
   1   4   9      570.94      572.96      5.21 o
   2   4   9      331.89      352.24      6.44 o
   3   4   9       88.22       92.44      4.85 o
   4   4   9       67.81       67.24      5.08 o
   5   4   9        6.17        6.33      3.90 o
  -4   5   9        1.37       -2.12      2.12 o
  -3   5   9       16.32       12.56      2.19 o
  -2   5   9      523.60      541.06      6.76 o
  -1   5   9       69.30       63.34      1.30 o
   0   5   9      413.26      438.02      4.46 o
   1   5   9       73.02       66.70      1.14 o
   2   5   9      526.07      546.95      8.80 o
   3   5   9       14.84       15.45      2.15 o
   4   5   9        1.28        0.42      1.51 o
  -4   6   9       30.29       39.61      6.91 o
  -3   6   9       57.51       54.47      2.71 o
  -2   6   9       29.97       33.12      2.21 o
  -1   6   9      410.72      397.45      3.75 o
   0   6   9      230.33      265.69      2.95 o
   1   6   9      413.35      397.47      4.13 o
   2   6   9       32.18       32.47      2.39 o
   3   6   9       55.31       53.95      3.38 o
   4   6   9       29.66       29.50      3.86 o
  -4   7   9       18.78       20.43      2.71 o
  -3   7   9       18.88       18.71      2.08 o
  -2   7   9       78.24       74.00      2.98 o
  -1   7   9       58.68       62.49      1.50 o
   0   7   9      227.88      231.46      2.83 o
   1   7   9       56.49       59.46      1.41 o
   2   7   9       77.47       72.05      3.18 o
   3   7   9       18.22       23.30      3.60 o
   4   7   9       18.43       17.09      4.03 o
  -4   8   9        7.25       10.63      3.04 o
  -3   8   9        6.56       10.85      3.57 o
  -2   8   9       47.81       48.44      1.72 o
  -1   8   9      469.35      448.94      5.07 o
   0   8   9      196.60      202.56      2.66 o
   1   8   9      466.65      446.07      5.51 o
   2   8   9       47.36       44.79      2.95 o
   3   8   9        5.52        6.37      1.87 o
   4   8   9        6.98        5.86      2.10 o
  -4   9   9        1.48        3.03      1.99 o
  -3   9   9       31.35       30.99      3.49 o
  -2   9   9      214.27      204.69      3.92 o
  -1   9   9       92.24       97.27      2.27 o
   0   9   9       56.15       44.16      1.50 o
   1   9   9       90.44       91.84      2.17 o
   2   9   9      209.73      213.19      5.65 o
   3   9   9       31.46       32.15      3.41 o
   4   9   9        1.40        2.37      1.61 o
  -4  10   9        0.22        0.47      1.47 o
  -3  10   9       56.59       46.44      4.49 o
  -2  10   9        5.93        7.78      1.23 o
  -1  10   9      258.72      263.90      4.16 o
   0  10   9        2.85        2.14      0.79 o
   1  10   9      267.20      273.00      3.92 o
   2  10   9        5.92        6.94      2.02 o
   3  10   9       57.76       58.47      5.16 o
   4  10   9        0.22        1.13      1.50 o
  -4  11   9        3.04        3.44      1.82 o
  -3  11   9       32.16       31.06      3.96 o
  -2  11   9       42.23       48.26      2.52 o
  -1  11   9       43.42       38.56      2.09 o
   0  11   9      257.57      251.74      3.75 o
   1  11   9       43.64       40.26      1.76 o
   2  11   9       41.57       49.15      3.99 o
   3  11   9       31.82       24.28      3.93 o
   4  11   9        3.04        3.17      1.88 o
  -4  12   9        2.14        2.83      2.55 o
  -3  12   9       27.64       22.93      3.68 o
  -2  12   9      136.16      126.52      5.07 o
  -1  12   9      226.59      218.51      4.24 o
   0  12   9        7.40        6.32      1.05 o
   1  12   9      230.42      212.94      3.86 o
   2  12   9      135.80      127.43      4.89 o
   3  12   9       27.57       25.41      5.43 o
   4  12   9        2.04        0.11      3.26 o
  -4  13   9        3.04       10.98      3.74 o
  -3  13   9       29.68       35.33      4.58 o
  -2  13   9      180.07      178.37      4.77 o
  -1  13   9       16.80       15.42      1.74 o
   0  13   9        3.92        7.84      1.18 o
   1  13   9       16.89       20.24      1.48 o
   2  13   9      178.46      178.72      6.75 o
   3  13   9       29.85       26.24      4.55 o
   4  13   9        3.18        4.16      3.55 o
  -3  14   9       56.45       56.74      5.54 o
  -2  14   9      105.34      107.47      4.10 o
  -1  14   9       23.03       22.49      2.20 o
   0  14   9        0.86        0.32      1.65 o
   1  14   9       25.55       27.48      1.75 o
   2  14   9      105.17      101.29      5.32 o
   3  14   9       57.34       61.60      6.90 o
  -3  15   9       43.30       37.85      3.96 o
  -2  15   9       10.37        8.11      1.87 o
  -1  15   9       47.55       38.91      2.78 o
   0  15   9       35.39       34.48      2.43 o
   1  15   9       47.97       41.87      3.37 o
   2  15   9        9.36        7.42      2.52 o
   3  15   9       42.05       48.64      4.74 o
  -3  16   9       12.99       17.32      5.04 o
  -2  16   9        7.21        6.37      1.80 o
  -1  16   9       18.79       22.56      2.70 o
   0  16   9        5.88        6.84      1.42 o
   1  16   9       18.35       18.62      2.55 o
   2  16   9        6.58        6.53      2.50 o
   3  16   9       12.92       10.87      3.18 o
  -2  17   9       26.85       35.12      2.88 o
  -1  17   9        6.73        6.87      2.16 o
   0  17   9       34.82       35.40      2.53 o
   1  17   9        6.99        0.95      1.98 o
   2  17   9       26.93       27.35      6.70 o
  -2  18   9       36.47       39.76      3.09 o
  -1  18   9        9.52       10.62      2.12 o
   0  18   9        3.16        2.41      1.71 o
   1  18   9        9.41       10.33      2.64 o
   2  18   9       35.33       36.44      7.96 o
  -2  19   9       11.72       12.59      5.51 o
  -1  19   9        2.84        4.61      1.90 o
   0  19   9       14.58       14.60      2.59 o
   1  19   9        2.92        3.45      1.99 o
   2  19   9       11.70        9.17      3.43 o
  -1  20   9        2.25        4.46      2.05 o
   0  20   9        3.44        6.73      2.17 o
   1  20   9        2.18        5.30      2.69 o
   0   0  10      815.34      793.98      8.18 o
   1   0  10     3188.60     3417.51     24.26 o
   2   0  10       93.51       87.71      2.39 o
   3   0  10        4.68        4.80      1.76 o
   4   0  10       25.84       22.26      2.75 o
   5   0  10        7.94       10.61      4.06 o
  -5   1  10        3.72        5.09      3.52 o
  -4   1  10       59.54       64.55      3.72 o
  -3   1  10        0.90        0.79      1.29 o
  -2   1  10      194.78      204.76      3.21 o
  -1   1  10     1267.57     1373.05     10.66 o
   0   1  10     1469.50     1523.47     10.49 o
   1   1  10     1295.47     1400.49     10.21 o
   2   1  10      194.03      201.18      3.86 o
   3   1  10        1.31        0.31      1.28 o
   4   1  10       58.68       61.60      8.88 o
   5   1  10        3.81        3.44      2.09 o
  -5   2  10       13.09       14.87      4.59 o
  -4   2  10       23.99       27.27      2.61 o
  -3   2  10       89.17       94.94      4.55 o
  -2   2  10       81.36       90.59      1.96 o
  -1   2  10     1876.43     1978.02     15.62 o
   0   2  10       23.72       24.34      0.83 o
   1   2  10     1870.23     1959.62     14.54 o
   2   2  10       76.32       85.77      2.49 o
   3   2  10       92.79       75.26      5.48 o
   4   2  10       23.82       24.32      3.82 o
   5   2  10       13.19        8.83      6.85 o
  -4   3  10       52.51       56.70      5.07 o
  -3   3  10       25.92       24.88      2.82 o
  -2   3  10       44.01       41.42      2.35 o
  -1   3  10     1027.30     1115.63      8.54 o
   0   3  10      610.77      650.38      5.09 o
   1   3  10     1008.69     1092.41      8.89 o
   2   3  10       40.07       36.81      2.11 o
   3   3  10       27.52       31.39      3.84 o
   4   3  10       54.17       59.35      4.42 o
  -4   4  10        6.90        2.70      2.81 o
  -3   4  10       89.33      107.26      5.05 o
  -2   4  10       96.47      102.86      4.26 o
  -1   4  10      126.23      115.81      1.57 o
   0   4  10     1188.35     1195.95      8.39 o
   1   4  10      121.87      109.58      1.51 o
   2   4  10      100.25      107.60      3.41 o
   3   4  10       88.28      104.18     13.75 o
   4   4  10        7.48        8.75      2.36 o
  -4   5  10       33.14       30.95      2.92 o
  -3   5  10       20.48       26.58      4.60 o
  -2   5  10      128.94      132.20      3.70 o
  -1   5  10      296.08      285.51      2.96 o
   0   5  10      134.46      134.97      2.07 o
   1   5  10      284.79      267.62      2.67 o
   2   5  10      128.95      131.56      3.95 o
   3   5  10       18.77       24.61      3.16 o
   4   5  10       33.53       32.89      5.78 o
  -4   6  10       20.14       22.66      5.36 o
  -3   6  10        0.13        1.80      2.08 o
  -2   6  10       12.83       11.13      1.54 o
  -1   6  10       25.55       25.52      1.09 o
   0   6  10       17.84       21.08      0.99 o
   1   6  10       26.49       26.70      1.01 o
   2   6  10       14.31       13.15      1.73 o
   3   6  10        0.02        2.53      1.90 o
   4   6  10       20.79       21.71      4.21 o
  -4   7  10       22.62       18.64      6.46 o
  -3   7  10       25.41       25.48      2.37 o
  -2   7  10       85.24       84.68      3.25 o
  -1   7  10       17.02       13.90      0.97 o
   0   7  10      263.13      216.86      2.72 o
   1   7  10       17.21       14.46      0.88 o
   2   7  10       81.95       80.51      3.36 o
   3   7  10       25.87       24.05      9.10 o
   4   7  10       22.17       21.85      3.58 o
  -4   8  10       53.00       57.00      4.40 o
  -3   8  10        4.39        6.66      1.75 o
  -2   8  10      119.02      117.01      2.83 o
  -1   8  10        7.87        8.00      0.96 o
   0   8  10      420.90      392.41      4.02 o
   1   8  10        7.71        8.10      0.88 o
   2   8  10      119.67      120.00      4.17 o
   3   8  10        3.95        5.97      2.84 o
   4   8  10       53.34       60.91      4.68 o
  -4   9  10       10.78        8.71      2.59 o
  -3   9  10       12.76       17.33      2.87 o
  -2   9  10      180.64      161.62      3.54 o
  -1   9  10       68.42       65.13      1.98 o
   0   9  10       64.77       61.83      1.64 o
   1   9  10       66.04       64.74      1.92 o
   2   9  10      176.19      163.22      4.98 o
   3   9  10       13.41       14.31      2.97 o
   4   9  10       10.17       17.39      3.63 o
  -4  10  10       14.55       21.76      3.50 o
  -3  10  10       68.06       61.73      4.68 o
  -2  10  10      181.48      160.38      4.23 o
  -1  10  10       20.53       21.15      1.51 o
   0  10  10        0.00        1.40      0.77 o
   1  10  10       19.65       20.26      1.36 o
   2  10  10      180.29      161.02      5.12 o
   3  10  10       67.25       58.16      5.82 o
   4  10  10       14.39       22.08      3.76 o
  -4  11  10        3.66        1.59      3.55 o
  -3  11  10       61.90       57.45      5.92 o
  -2  11  10      193.41      198.19      5.39 o
  -1  11  10       22.81       18.44      1.56 o
   0  11  10        8.78        7.72      1.05 o
   1  11  10       23.17       20.37      1.46 o
   2  11  10      192.72      200.65      5.91 o
   3  11  10       60.58       64.21      9.18 o
   4  11  10        3.31        1.50      2.67 o
  -4  12  10       10.68       10.64      3.46 o
  -3  12  10       23.71       20.32      3.55 o
  -2  12  10       35.57       33.94      2.45 o
  -1  12  10      174.21      176.75      4.03 o
   0  12  10       99.66       85.85      2.38 o
   1  12  10      175.45      184.82      3.61 o
   2  12  10       34.90       35.78      3.64 o
   3  12  10       22.81       28.10      4.62 o
   4  12  10       10.81        9.60      2.75 o
  -3  13  10       19.41       18.61      3.46 o
  -2  13  10       48.46       45.21      3.13 o
  -1  13  10       23.55       23.95      2.02 o
   0  13  10       11.47        9.41      1.23 o
   1  13  10       23.19       24.51      1.88 o
   2  13  10       48.49       40.48      3.96 o
   3  13  10       20.42       13.80      3.83 o
  -3  14  10        0.23        1.38      2.07 o
  -2  14  10       16.88       13.79      2.55 o
  -1  14  10       42.90       40.75      2.76 o
   0  14  10       21.76       18.07      1.77 o
   1  14  10       41.99       42.88      2.42 o
   2  14  10       17.97       16.72      2.95 o
   3  14  10        0.18        8.07      4.54 o
  -2  15  10       12.89       16.35      2.24 o
  -1  15  10       40.44       41.12      2.87 o
   0  15  10       10.68        5.79      1.79 o
   1  15  10       42.51       37.79      3.23 o
   2  15  10       11.97        8.96      3.00 o
   3  15  10       12.83        8.72      2.69 o
  -3  16  10        6.31        3.92      3.28 o
  -2  16  10        8.30        9.87      2.09 o
  -1  16  10       79.99       73.01      3.97 o
   0  16  10       19.06       17.08      2.23 o
   1  16  10       80.61       77.92      5.06 o
   2  16  10        8.63        9.29      3.04 o
   3  16  10        6.20        9.71      2.94 o
  -2  17  10        0.04        0.52      1.68 o
  -1  17  10       26.10       21.91      2.69 o
   0  17  10       19.11       20.14      2.54 o
   1  17  10       25.58       24.80      3.35 o
   2  17  10        0.03        0.02      2.27 o
  -2  18  10        8.34        7.24      1.87 o
  -1  18  10       11.40       15.90      2.81 o
   0  18  10       12.03       14.83      1.90 o
   1  18  10       11.96       14.27      2.87 o
   2  18  10        8.77       10.50      3.29 o
  -2  19  10       12.46       11.60      5.59 o
  -1  19  10       32.69       42.09      3.50 o
   0  19  10        4.63        6.72      2.07 o
   1  19  10       33.07       47.71      4.41 o
   2  19  10       13.02       12.62      5.65 o
  -1  20  10       14.72       12.34      2.54 o
   0  20  10       66.92       72.24      4.31 o
   1  20  10       15.58       20.11      5.07 o
   1   0  11      610.45      680.26      5.91 o
   2   0  11       18.53       23.45      1.68 o
   3   0  11       21.36       23.16      4.28 o
   4   0  11       78.87       78.37      4.45 o
  -4   1  11      100.05      105.50      5.03 o
  -3   1  11       61.53       63.41      4.00 o
  -2   1  11      230.14      228.75      4.20 o
  -1   1  11      125.38      123.98      2.09 o
   0   1  11     1422.55     1650.00     11.40 o
   1   1  11      123.04      119.76      1.93 o
   2   1  11      228.10      227.33      4.59 o
   3   1  11       60.16       55.90      3.90 o
   4   1  11       98.43      108.08      5.29 o
  -4   2  11        9.30       10.39      2.16 o
  -3   2  11      206.51      183.97      8.08 o
  -2   2  11      371.99      378.02      7.80 o
  -1   2  11      841.18      907.02      8.16 o
   0   2  11     2833.89     2979.66     18.55 o
   1   2  11      828.61      877.08      7.53 o
   2   2  11      369.30      372.07      5.75 o
   3   2  11      209.38      214.24     12.06 o
   4   2  11        9.22        9.96      2.21 o
  -4   3  11       56.42       57.12      3.90 o
  -3   3  11       12.96        9.88      2.19 o
  -2   3  11       13.86       19.15      2.11 o
  -1   3  11      704.53      743.22      6.02 o
   0   3  11        1.99        3.49      0.50 o
   1   3  11      709.19      743.98      6.61 o
   2   3  11       14.74       18.06      1.74 o
   3   3  11       13.10       15.37      2.58 o
   4   3  11       54.82       59.81      6.88 o
  -4   4  11       14.30       13.79      2.34 o
  -3   4  11       65.24       66.53      4.20 o
  -2   4  11      113.78      114.54      5.07 o
  -1   4  11       55.41       56.77      1.37 o
   0   4  11      124.20      126.87      2.00 o
   1   4  11       52.45       54.29      1.25 o
   2   4  11      111.95      110.01      3.51 o
   3   4  11       62.26       58.51      4.53 o
   4   4  11       14.76       15.14      2.70 o
  -4   5  11       22.54       26.43      3.06 o
  -3   5  11       40.13       36.11      2.38 o
  -2   5  11      144.01      143.09      3.60 o
  -1   5  11      409.12      425.33      3.83 o
   0   5  11        1.23        1.82      0.40 o
   1   5  11      405.11      416.23      3.94 o
   2   5  11      145.30      144.62      4.18 o
   3   5  11       42.30       39.92      4.16 o
   4   5  11       21.83       17.42      6.08 o
  -4   6  11       16.53       18.61      5.33 o
  -3   6  11      116.92      117.01      6.03 o
  -2   6  11      197.91      185.39      4.75 o
  -1   6  11      426.94      417.98      4.30 o
   0   6  11      464.46      452.98      4.53 o
   1   6  11      421.73      413.84      4.07 o
   2   6  11      190.72      184.73      4.88 o
   3   6  11      118.44      109.12      5.92 o
   4   6  11       16.75       17.71      5.50 o
  -4   7  11       19.74       13.75      2.62 o
  -3   7  11      106.81      110.82      4.35 o
  -2   7  11       85.71       77.86      3.19 o
  -1   7  11      296.67      280.72      3.79 o
   0   7  11        4.61        5.10      0.68 o
   1   7  11      296.75      282.52      3.55 o
   2   7  11       85.04       83.67      3.50 o
   3   7  11      107.31      115.05      7.90 o
   4   7  11       19.39       17.60      3.08 o
  -4   8  11        7.30        6.86      4.36 o
  -3   8  11       28.13       24.11      3.28 o
  -2   8  11       67.18       74.50      4.66 o
  -1   8  11      229.15      234.49      3.54 o
   0   8  11      179.47      183.45      2.64 o
   1   8  11      228.54      233.60      3.07 o
   2   8  11       70.17       71.03      3.48 o
   3   8  11       28.38       26.29      3.84 o
   4   8  11        7.56        1.88      4.07 o
  -4   9  11       12.31        9.16      2.64 o
  -3   9  11       14.33       12.50      2.95 o
  -2   9  11       70.48       62.37      2.51 o
  -1   9  11      643.36      619.78      7.13 o
   0   9  11      376.81      356.82      4.10 o
   1   9  11      643.30      621.60      6.66 o
   2   9  11       68.68       59.44      3.46 o
   3   9  11       13.49       10.65      2.86 o
   4   9  11       12.60       13.16      2.65 o
  -4  10  11        3.49        3.48      2.12 o
  -3  10  11       24.11       20.70      3.39 o
  -2  10  11       12.70       13.54      1.65 o
  -1  10  11       88.56       89.58      2.54 o
   0  10  11      393.62      407.76      4.78 o
   1  10  11       86.54       87.71      3.37 o
   2  10  11       12.25       14.06      2.11 o
   3  10  11       24.07       24.79      8.73 o
   4  10  11        3.70        6.88      5.22 o
  -4  11  11        0.88        1.92      4.12 o
  -3  11  11        6.36        4.84      2.46 o
  -2  11  11       12.22       12.01      2.15 o
  -1  11  11      333.14      329.07      5.30 o
   0  11  11       24.70       22.41      1.50 o
   1  11  11      324.83      322.42      5.32 o
   2  11  11       11.75       13.33      2.20 o
   3  11  11        5.90        6.07      2.66 o
   4  11  11        0.82        8.91      3.62 o
  -4  12  11        5.53        9.92      3.33 o
  -3  12  11       41.34       36.37      4.49 o
  -2  12  11       43.52       44.69      2.92 o
  -1  12  11      134.69      106.30      3.91 o
   0  12  11      430.71      420.56      6.09 o
   1  12  11      132.87      109.57      3.03 o
   2  12  11       44.78       40.51      3.97 o
   3  12  11       40.31       38.12      7.34 o
   4  12  11        5.32       11.86      4.70 o
  -3  13  11       55.52       51.74      6.60 o
  -2  13  11       55.28       47.29      4.48 o
  -1  13  11      104.53      103.88      3.39 o
   0  13  11       33.85       26.73      1.99 o
   1  13  11       97.52       89.84      3.87 o
   2  13  11       54.14       50.28      4.38 o
   3  13  11       53.73       55.95      9.00 o
  -3  14  11       26.67       26.23      4.15 o
  -2  14  11       18.14       19.29      2.25 o
  -1  14  11       25.72       24.27      2.57 o
   0  14  11      222.34      211.52      4.63 o
   1  14  11       26.72       23.59      1.97 o
   2  14  11       16.61       11.59      2.76 o
   3  14  11       26.23       23.49      4.92 o
  -2  15  11       14.94       12.89      2.09 o
  -1  15  11       56.21       57.52      3.50 o
   0  15  11       69.32       75.92      3.18 o
   1  15  11       55.94       52.59      3.66 o
   2  15  11       13.92       11.44      3.95 o
   3  15  11        3.79        8.06      2.80 o
  -2  16  11        1.39        2.78      1.72 o
  -1  16  11       12.58       15.87      2.34 o
   0  16  11        6.34        9.06      3.55 o
   1  16  11       11.94       12.77      2.62 o
   2  16  11        1.70        6.37      2.71 o
   3  16  11        3.09        8.04      2.67 o
  -2  17  11        2.80        6.38      1.97 o
  -1  17  11        6.77        7.96      2.08 o
   0  17  11       11.17        9.14      1.65 o
   1  17  11        6.73        6.60      2.39 o
   2  17  11        2.45       -0.53      4.19 o
  -2  18  11        4.40        4.61      2.06 o
  -1  18  11        5.59        3.25      1.96 o
   0  18  11       35.63       34.40      3.34 o
   1  18  11        5.42        2.26      2.66 o
   2  18  11        4.66        1.81      5.06 o
  -1  19  11        0.78        1.35      1.74 o
   0  19  11       10.57       11.93      2.41 o
   1  19  11        0.79        1.04      2.23 o
   0  20  11        1.46        4.30      1.95 o
   0   0  12     4655.05     5046.80     42.59 o
   1   0  12      113.90      129.77      2.41 o
   2   0  12      768.30      794.13     14.29 o
   3   0  12       17.66       15.93      2.59 o
   4   0  12        1.19        3.43      1.71 o
  -4   1  12       83.19       91.03      8.89 o
  -3   1  12      224.08      238.75      8.21 o
  -2   1  12      177.02      158.63      5.83 o
  -1   1  12      118.19      118.74      2.21 o
   0   1  12     2010.89     2277.93     15.62 o
   1   1  12      129.43      129.31      2.35 o
   2   1  12      181.23      160.32      4.22 o
   3   1  12      224.59      237.78     13.25 o
   4   1  12       83.32       83.78      4.88 o
  -4   2  12       78.46       73.04      5.60 o
  -3   2  12       52.67       48.55      6.88 o
  -2   2  12      493.14      502.47      9.64 o
  -1   2  12       60.66       69.26      1.58 o
   0   2  12       26.34       16.29      0.87 o
   1   2  12       58.82       65.84      1.56 o
   2   2  12      484.67      475.33      7.76 o
   3   2  12       54.25       55.53      4.41 o
   4   2  12       78.95       80.47      4.92 o
  -4   3  12       13.81       15.48      2.66 o
  -3   3  12       91.64       97.36      5.21 o
  -2   3  12      265.74      274.52      6.75 o
  -1   3  12     1095.23     1115.68      8.75 o
   0   3  12      684.92      645.31      5.03 o
   1   3  12     1090.66     1107.71      9.70 o
   2   3  12      268.64      279.64      5.62 o
   3   3  12       89.00       92.39      5.34 o
   4   3  12       13.44       14.50      2.65 o
  -4   4  12        6.92        7.61      2.18 o
  -3   4  12       68.83       66.32      7.15 o
  -2   4  12      375.97      362.26      9.06 o
  -1   4  12      242.81      247.76      3.14 o
   0   4  12      171.11      186.06      2.55 o
   1   4  12      249.78      252.95      2.98 o
   2   4  12      389.43      391.67      7.14 o
   3   4  12       68.07       74.67      4.82 o
   4   4  12        6.79        5.66      2.13 o
  -4   5  12       41.73       40.44      9.00 o
  -3   5  12      132.59      122.83      4.13 o
  -2   5  12        1.57        0.01      1.00 o
  -1   5  12      381.52      379.66      4.05 o
   0   5  12        0.32        0.34      0.40 o
   1   5  12      382.03      381.66      3.75 o
   2   5  12        2.21       -0.53      1.98 o
   3   5  12      133.98      133.31      6.54 o
   4   5  12       40.65       42.09      4.51 o
  -4   6  12        0.71        3.31      1.84 o
  -3   6  12       40.27       41.89      2.85 o
  -2   6  12       22.08       20.91      1.43 o
  -1   6  12      204.60      190.88      2.83 o
   0   6  12      349.01      336.44      3.59 o
   1   6  12      199.58      189.10      2.74 o
   2   6  12       22.90       20.69      2.14 o
   3   6  12       43.01       52.82      5.06 o
   4   6  12        0.59        3.89      2.33 o
  -4   7  12        0.41        3.11      2.48 o
  -3   7  12       37.98       34.77      3.60 o
  -2   7  12       38.68       39.76      2.01 o
  -1   7  12      271.40      251.95      3.96 o
   0   7  12      270.12      263.40      3.34 o
   1   7  12      272.60      255.44      3.40 o
   2   7  12       39.21       44.58      2.90 o
   3   7  12       38.11       40.98      4.72 o
   4   7  12        0.61        1.42      1.63 o
  -4   8  12        4.47       10.71      3.74 o
  -3   8  12       52.58       52.63      3.64 o
  -2   8  12       59.19       52.33      3.48 o
  -1   8  12       25.71       25.25      1.57 o
   0   8  12      110.44      100.34      2.07 o
   1   8  12       26.21       24.03      1.31 o
   2   8  12       60.36       60.25      3.32 o
   3   8  12       54.49       61.44      7.24 o
   4   8  12        4.59        6.71      4.96 o
  -4   9  12       15.75       19.69      4.98 o
  -3   9  12       88.90       79.31      6.08 o
  -2   9  12       12.01        6.73      1.27 o
  -1   9  12       50.94       50.71      2.11 o
   0   9  12       66.00       62.84      1.89 o
   1   9  12       49.12       48.15      2.01 o
   2   9  12       12.49       11.23      2.74 o
   3   9  12       87.29       80.35      6.35 o
   4   9  12       16.19       18.39      3.36 o
  -4  10  12        8.22        0.31      4.57 o
  -3  10  12       67.49       68.96      5.13 o
  -2  10  12       16.66       17.35      1.83 o
  -1  10  12      227.30      212.56      4.09 o
   0  10  12       36.06       34.30      1.61 o
   1  10  12      222.41      212.23      4.13 o
   2  10  12       15.92       14.57      2.12 o
   3  10  12       70.23       79.44      6.52 o
   4  10  12        8.20       12.18      4.59 o
  -4  11  12        1.91        1.96      4.41 o
  -3  11  12       23.03       24.49      8.99 o
  -2  11  12       57.88       55.78      3.22 o
  -1  11  12      492.10      450.14      6.42 o
   0  11  12       64.00       60.25      2.15 o
   1  11  12      489.45      441.64      6.53 o
   2  11  12       61.18       63.05      4.62 o
   3  11  12       23.62       19.76      3.88 o
   4  11  12        1.56        2.28      2.05 o
  -3  12  12       12.72       10.51      4.00 o
  -2  12  12       13.33       13.81      1.86 o
  -1  12  12        8.04        7.84      1.47 o
   0  12  12       20.30       18.32      1.60 o
   1  12  12        8.79       10.96      1.33 o
   2  12  12       12.63       14.49      5.10 o
   3  12  12       11.50        2.81     10.58 o
  -3  13  12       12.94       14.40      3.83 o
  -2  13  12       51.73       55.27      3.36 o
  -1  13  12      140.01      138.19      4.24 o
   0  13  12        4.44        4.64      1.30 o
   1  13  12      136.31      129.13      3.62 o
   2  13  12       51.70       50.31      5.38 o
   3  13  12       12.57       10.37      5.76 o
  -3  14  12       17.19       21.87      4.53 o
  -2  14  12       15.61       12.77      2.05 o
  -1  14  12        3.74        4.45      2.56 o
   0  14  12      232.91      204.10      4.96 o
   1  14  12        3.40        3.90      1.25 o
   2  14  12       15.11       11.81      2.81 o
   3  14  12       17.94       19.45      3.44 o
  -2  15  12       32.33       36.04      3.77 o
  -1  15  12        4.79        4.10      1.49 o
   0  15  12       25.65       23.80      2.65 o
   1  15  12        4.65        2.43      1.65 o
   2  15  12       32.16       37.75      4.22 o
   3  15  12        8.08       11.45      5.46 o
  -2  16  12        6.58        3.85      1.69 o
  -1  16  12        5.44        4.87      1.76 o
   0  16  12       24.08       15.32      5.81 o
   1  16  12        5.10        5.29      2.22 o
   2  16  12        6.38        5.55      2.80 o
  -2  17  12        4.92        5.59      1.84 o
  -1  17  12       19.54       18.29      2.67 o
   0  17  12        0.76        2.07      1.38 o
   1  17  12       18.72       17.64      3.00 o
   2  17  12        5.21        1.47      3.84 o
  -2  18  12       49.60       55.38      4.36 o
  -1  18  12        9.00        9.76      2.68 o
   0  18  12       16.18       17.54      2.68 o
   1  18  12        9.30        6.68      2.50 o
   2  18  12       51.29       37.57     16.51 o
  -1  19  12        6.03       11.67      2.54 o
   0  19  12        0.22        4.17      2.16 o
   1  19  12        5.22        5.34      3.00 o
   0  20  12        9.85       12.77      3.87 o
   1   0  13       27.44       25.43      1.44 o
   2   0  13      445.12      475.13      9.73 o
   3   0  13       69.79       55.40      9.48 o
   4   0  13        0.86        1.62      1.59 o
  -4   1  13        2.33        3.73      2.78 o
  -2   1  13      179.72      173.48      5.43 o
  -1   1  13      849.25      862.11      7.48 o
   0   1  13      262.77      268.78      3.06 o
   1   1  13      856.08      873.35      9.54 o
   2   1  13      179.58      173.13      4.60 o
   3   1  13      345.82      343.75     12.72 o
   4   1  13        1.93        2.04      1.80 o
  -4   2  13       26.72       22.34      3.15 o
  -3   2  13      138.99      140.70     10.80 o
  -2   2  13       68.70       73.78      3.65 o
  -1   2  13      212.16      221.00      3.17 o
   0   2  13      122.22      132.33      1.96 o
   1   2  13      208.21      216.79      3.14 o
   2   2  13       64.71       74.62      3.78 o
   3   2  13      142.08      145.48      6.74 o
   4   2  13       26.32       26.76      3.55 o
  -4   3  13        8.29        8.61      2.34 o
  -3   3  13       97.72       90.69     12.67 o
  -2   3  13       10.00       12.15      1.94 o
  -1   3  13       84.59       91.16      1.95 o
   0   3  13       30.50       28.94      1.07 o
   1   3  13       89.85       97.11      2.09 o
   2   3  13        8.76       10.86      1.89 o
   3   3  13       92.87      102.55      5.72 o
   4   3  13        8.71       11.99      2.59 o
  -4   4  13        1.00        0.63      1.62 o
  -3   4  13       55.58       46.53     12.13 o
  -2   4  13      208.91      199.37      5.13 o
  -1   4  13      882.26      881.62      7.52 o
   0   4  13      655.95      619.08      5.32 o
   1   4  13      870.18      876.76      7.55 o
   2   4  13      208.13      200.19      6.18 o
   3   4  13       55.28       58.47      4.70 o
   4   4  13        0.73        0.96      1.63 o
  -4   5  13        9.37        7.71      2.28 o
  -3   5  13        0.80       -0.12      1.14 o
  -2   5  13      281.67      276.78      4.65 o
  -1   5  13      321.06      321.53      4.01 o
   0   5  13      229.31      230.12      2.86 o
   1   5  13      319.40      319.49      4.06 o
   2   5  13      278.40      275.83      7.42 o
   3   5  13        1.03        4.30      3.08 o
   4   5  13        9.96       11.57      2.85 o
  -4   6  13        1.09        1.21      1.38 o
  -3   6  13       38.29       38.88      3.67 o
  -2   6  13      135.76      145.92      3.39 o
  -1   6  13        6.16        6.91      0.93 o
   0   6  13      388.50      386.72      4.18 o
   1   6  13        6.64        6.80      0.88 o
   2   6  13      130.78      149.66      5.46 o
   3   6  13       39.13       46.48      4.87 o
   4   6  13        1.33        3.45      1.89 o
  -4   7  13        4.45        5.04      2.07 o
  -3   7  13       56.29       58.86      3.44 o
  -2   7  13      167.92      158.40      5.01 o
  -1   7  13      137.69      138.27      3.09 o
   0   7  13     1981.22     1980.81     14.76 o
   1   7  13      136.14      135.17      2.72 o
   2   7  13      169.27      157.09      5.70 o
   3   7  13       54.75       52.00      5.42 o
   4   7  13        4.51        7.00      2.21 o
  -4   8  13        1.78        2.24      2.58 o
  -3   8  13        5.15        4.61      1.75 o
  -2   8  13      313.67      300.18      9.77 o
  -1   8  13      397.76      372.16      5.17 o
   0   8  13      144.60      150.57      2.68 o
   1   8  13      386.62      364.22      5.07 o
   2   8  13      321.64      307.83      8.34 o
   3   8  13        5.32        1.89      2.84 o
   4   8  13        1.79        2.59      1.67 o
  -4   9  13        0.31        1.04      2.02 o
  -3   9  13        7.67        8.93      2.06 o
  -2   9  13      243.62      242.62      5.07 o
  -1   9  13      131.87      127.79      3.00 o
   0   9  13     1291.35     1211.74     10.19 o
   1   9  13      136.40      122.56      3.11 o
   2   9  13      245.61      243.07      7.59 o
   3   9  13        7.51        2.69      6.47 o
   4   9  13        0.28       11.15     11.69 o
  -4  10  13       16.78        9.59      5.64 o
  -3  10  13        2.52        1.81      2.07 o
  -2  10  13       76.53       72.54      3.09 o
  -1  10  13      141.42      126.44      3.65 o
   0  10  13       14.62       14.50      1.27 o
   1  10  13      141.43      130.58      2.90 o
   2  10  13       74.46       64.65      4.54 o
   3  10  13        2.89        2.96      2.10 o
   4  10  13       16.55       16.61      3.67 o
  -4  11  13        4.56       12.19      5.59 o
  -3  11  13       40.77       45.80      4.81 o
  -2  11  13      290.70      264.57      6.08 o
  -1  11  13       54.01       54.77      6.09 o
   0  11  13       47.57       48.32      2.00 o
   1  11  13       57.06       54.69      2.07 o
   2  11  13      282.98      246.00      8.06 o
   3  11  13       42.04       50.94      6.65 o
   4  11  13        4.69        5.89      4.19 o
  -3  12  13       24.09       20.29      6.85 o
  -2  12  13      148.65      143.28      8.60 o
  -1  12  13       18.44       21.10      1.92 o
   0  12  13       48.46       50.91      2.54 o
   1  12  13       17.98       17.69      1.57 o
   2  12  13      153.16      152.40      6.43 o
   3  12  13       24.88       26.69      4.74 o
  -3  13  13        4.52        3.33      2.54 o
  -2  13  13        5.16        5.01      1.69 o
  -1  13  13       12.71       12.30      1.77 o
   0  13  13        9.19       11.73      3.92 o
   1  13  13       12.41       11.60      3.37 o
   2  13  13        5.77        5.24      2.19 o
   3  13  13        4.32        1.45      3.82 o
  -2  14  13       29.65       31.00      2.85 o
  -1  14  13        8.23        9.94      1.75 o
   0  14  13       73.56       67.58      3.02 o
   1  14  13        7.70       10.61      1.57 o
   2  14  13       30.85       30.98      3.72 o
   3  14  13        5.67        4.53      5.69 o
  -2  15  13       14.85       20.66      3.14 o
  -1  15  13        7.38        6.57      1.63 o
   0  15  13       32.67       31.34      2.39 o
   1  15  13        7.47        8.52      1.58 o
   2  15  13       15.92       18.75      4.12 o
   3  15  13       10.64       12.79      2.96 o
  -2  16  13        4.06        5.38      1.83 o
  -1  16  13       30.06       36.78      3.33 o
   0  16  13        3.33        1.35      1.15 o
   1  16  13       29.83       37.34      3.78 o
   2  16  13        4.24        7.51      3.21 o
  -2  17  13        7.85       10.94      3.17 o
  -1  17  13       17.38       19.72      3.50 o
   0  17  13       32.13       26.14      2.97 o
   1  17  13       17.13       13.09      9.51 o
   2  17  13        7.33       13.04      6.30 o
  -1  18  13        6.65       10.35      2.44 o
   0  18  13        5.18        9.92      2.24 o
   1  18  13        6.82        5.44      2.42 o
  -1  19  13        2.21        7.02      2.77 o
   0  19  13        9.35       18.35      2.61 o
   1  19  13        2.07        3.47      2.32 o
   0   0  14      492.37      549.99      6.73 o
   1   0  14      610.19      593.38      6.76 o
   2   0  14        0.01       -0.62      1.05 o
   3   0  14      444.75      438.20     12.75 o
   4   0  14       26.91       32.42      3.92 o
  -4   1  14       22.09       25.33      5.76 o
  -3   1  14       18.11       17.66      3.25 o
  -2   1  14      462.79      448.61     15.40 o
  -1   1  14      107.01      115.86      2.46 o
   0   1  14      186.03      155.05      2.19 o
   1   1  14      109.55      122.40      2.92 o
   2   1  14      452.84      438.55      8.03 o
   3   1  14       18.92       23.98      3.59 o
   4   1  14       21.70       19.85      3.97 o
  -4   2  14       11.54       12.22      2.65 o
  -3   2  14      103.07      101.24      5.68 o
  -2   2  14       43.06       49.38      3.43 o
  -1   2  14      982.47      975.32      8.36 o
   0   2  14      577.77      560.10      6.93 o
   1   2  14      967.16      954.58      8.89 o
   2   2  14       43.55       44.45      3.98 o
   3   2  14      100.52      105.93      6.01 o
   4   2  14       11.76       11.75      2.67 o
  -4   3  14       10.93       13.37      2.84 o
  -3   3  14       96.32       86.96     17.24 o
  -2   3  14      657.59      677.03     12.68 o
  -1   3  14      251.94      243.17      3.22 o
   0   3  14      661.28      658.02      6.16 o
   1   3  14      253.60      250.19      3.57 o
   2   3  14      651.82      660.99     20.37 o
   3   3  14       92.94       96.37      5.68 o
   4   3  14       10.51        5.22      2.11 o
  -4   4  14        1.18        1.74      1.81 o
  -3   4  14       92.61       85.69     19.34 o
  -2   4  14      171.67      177.54      3.42 o
  -1   4  14        1.32        1.39      0.72 o
   0   4  14       23.42       27.49      1.11 o
   1   4  14        2.81        4.67      0.65 o
   2   4  14      176.46      188.33      8.81 o
   3   4  14       92.40       97.39      8.00 o
   4   4  14        1.42        4.78      2.19 o
  -4   5  14        9.10        6.15      5.28 o
  -3   5  14       60.29       60.11      4.32 o
  -2   5  14      247.37      250.01      4.27 o
  -1   5  14      371.48      357.96      4.37 o
   0   5  14      333.72      335.68      3.51 o
   1   5  14      365.20      350.17      4.42 o
   2   5  14      242.72      252.92      9.79 o
   3   5  14       60.41       63.37      5.27 o
   4   5  14        9.27        9.43      2.76 o
  -4   6  14       17.26       19.33      2.41 o
  -3   6  14       47.29       38.38      3.14 o
  -2   6  14      262.87      261.16      4.51 o
  -1   6  14      141.42      144.70      2.65 o
   0   6  14      622.32      609.48      5.95 o
   1   6  14      150.97      153.80      2.85 o
   2   6  14      257.96      258.15      7.51 o
   3   6  14       48.76       55.05      5.45 o
   4   6  14       16.73       12.64      3.00 o
  -4   7  14        3.86        0.58      1.99 o
  -3   7  14       31.52       36.26      3.18 o
  -2   7  14      159.10      153.99      3.81 o
  -1   7  14       19.59       16.13      1.40 o
   0   7  14        0.27        1.41      0.75 o
   1   7  14       17.90       15.21      1.47 o
   2   7  14      162.98      160.42      5.86 o
   3   7  14       31.01       37.34      4.71 o
   4   7  14        3.73       -1.19      4.47 o
  -4   8  14       45.74       45.29      5.14 o
  -3   8  14       44.56       39.66      3.49 o
  -2   8  14       96.63       91.60      4.20 o
  -1   8  14      156.95      157.03      3.33 o
   0   8  14      475.37      442.73      5.02 o
   1   8  14      157.10      150.14      4.34 o
   2   8  14       97.37      103.37      4.94 o
   3   8  14       44.41       34.76      4.67 o
   4   8  14       47.41       36.15      4.78 o
  -4   9  14        3.03       -0.31      3.69 o
  -3   9  14       39.72       38.59      3.53 o
  -2   9  14       14.99       13.98      1.98 o
  -1   9  14      365.57      369.10      5.62 o
   0   9  14      208.86      206.87      3.42 o
   1   9  14      370.96      381.80      5.80 o
   2   9  14       14.57       15.07      2.68 o
   3   9  14       37.06       36.02      6.93 o
   4   9  14        3.11        7.95      2.52 o
  -4  10  14       17.26       19.34      6.60 o
  -3  10  14        8.14        8.53      2.13 o
  -2  10  14       20.15       23.49      2.16 o
  -1  10  14      205.86      198.92      4.04 o
   0  10  14      346.48      344.04      5.11 o
   1  10  14      205.98      193.74      6.58 o
   2  10  14       19.51       21.61      4.34 o
   3  10  14        8.23        7.27     11.21 o
   4  10  14       16.69       20.51      6.47 o
  -3  11  14       34.36       32.13      4.33 o
  -2  11  14       27.86       32.44      3.24 o
  -1  11  14       56.63       54.33      2.72 o
   0  11  14      167.05      160.05      3.42 o
   1  11  14       58.51       56.43      2.14 o
   2  11  14       28.07       31.77      5.03 o
   3  11  14       35.86       33.68      5.32 o
  -3  12  14        6.23        1.38      2.41 o
  -2  12  14       33.24       37.81      2.97 o
  -1  12  14        5.76        3.85      2.11 o
   0  12  14       47.23       37.59      2.52 o
   1  12  14        6.27        6.86      1.45 o
   2  12  14       33.78       38.63      6.80 o
   3  12  14        6.10        0.57      2.46 o
  -2  13  14        0.83        2.26      1.55 o
  -1  13  14       62.64       56.01      3.13 o
   0  13  14       92.48       90.82      3.40 o
   1  13  14       64.31       55.04      2.83 o
   2  13  14        0.67       -1.95      1.95 o
   3  13  14       18.12       15.71      3.16 o
  -2  14  14        8.29        9.50      2.06 o
  -1  14  14       36.20       35.74      2.80 o
   0  14  14       46.93       45.16      4.74 o
   1  14  14       36.70       33.10      2.56 o
   2  14  14        7.81       13.64      2.73 o
   3  14  14        5.15        5.17      2.47 o
  -2  15  14        2.41        1.04      1.86 o
  -1  15  14       40.55       38.94      3.52 o
   0  15  14      113.56      109.92      3.72 o
   1  15  14       40.64       39.44      2.65 o
   2  15  14        2.37        3.87      2.59 o
  -2  16  14        8.37       12.96      2.24 o
  -1  16  14       73.85       73.13      4.26 o
   0  16  14        6.23        7.58      2.76 o
   1  16  14       73.98       68.48      4.63 o
   2  16  14        8.18       12.78      7.22 o
  -2  17  14        0.86        0.43      1.69 o
  -1  17  14       20.48       21.79      2.85 o
   0  17  14       38.75       44.68      3.66 o
   1  17  14       20.13       23.61      3.27 o
   2  17  14        1.00       -1.15      3.23 o
  -1  18  14       23.81       23.61      3.72 o
   0  18  14        6.25        9.45      2.24 o
   1  18  14       23.51       28.41      3.47 o
   0  19  14        4.37        4.28      2.03 o
   1   0  15        0.01        0.34      0.77 o
   2   0  15       85.10       94.63      3.72 o
   3   0  15       40.64       40.52      4.41 o
   4   0  15        3.14        4.85      2.22 o
  -4   1  15        0.24       -1.19      1.83 o
  -3   1  15       50.47       54.37      4.65 o
  -2   1  15       20.41       24.92      3.92 o
  -1   1  15        6.40        7.46      1.07 o
   0   1  15       16.51       19.80      0.96 o
   1   1  15        5.37        5.12      0.95 o
   2   1  15       20.36       16.97      2.37 o
   3   1  15       49.41       52.79      7.44 o
   4   1  15        0.15        3.12      2.98 o
  -4   2  15       34.79       33.02      4.20 o
  -3   2  15       39.72       43.87      4.66 o
  -2   2  15      136.56      132.52      5.61 o
  -1   2  15       69.71       71.37      2.00 o
   0   2  15       81.06       83.78      1.78 o
   1   2  15       72.16       76.49      2.47 o
   2   2  15      143.25      146.96      5.38 o
   3   2  15       38.14       30.85      3.78 o
   4   2  15       35.84       33.62      4.29 o
  -4   3  15        4.13        2.37      2.03 o
  -3   3  15       70.37       67.56      5.18 o
  -2   3  15      814.23      818.08     12.08 o
  -1   3  15      156.06      155.54      2.91 o
   0   3  15        5.55        3.90      0.62 o
   1   3  15      160.04      159.05      2.88 o
   2   3  15      825.43      851.91     15.23 o
   3   3  15       70.04       72.01      5.37 o
   4   3  15        3.81        3.97      2.06 o
  -4   4  15       49.10       44.23      4.63 o
  -3   4  15       38.66       37.63      4.52 o
  -2   4  15      303.79      285.26      4.65 o
  -1   4  15      567.97      567.07      7.73 o
   0   4  15      674.10      656.33      5.90 o
   1   4  15      565.72      565.37      6.04 o
   2   4  15      305.38      301.84      8.01 o
   3   4  15       39.98       35.84      4.34 o
   4   4  15       49.26       44.60      6.14 o
  -4   5  15        0.59        1.41      2.31 o
  -3   5  15      101.88      101.26      4.34 o
  -2   5  15      137.07      133.64      3.16 o
  -1   5  15      125.85      125.86      2.74 o
   0   5  15      276.01      262.89      3.33 o
   1   5  15      126.82      124.19      2.63 o
   2   5  15      135.18      140.58      8.46 o
   3   5  15      103.44       99.27      6.21 o
   4   5  15        0.49       -0.12      1.83 o
  -4   6  15       10.24       10.45      2.09 o
  -3   6  15       96.70       95.54      4.55 o
  -2   6  15       33.52       33.53      1.89 o
  -1   6  15     1543.26     1519.92     15.71 o
   0   6  15        7.17        6.16      0.88 o
   1   6  15     1577.23     1531.11     14.09 o
   2   6  15       35.03       39.04      3.52 o
   3   6  15       98.97      103.42      6.42 o
   4   6  15       10.22       10.50      5.00 o
  -4   7  15        0.86        0.43      2.80 o
  -3   7  15        0.18        4.17      2.83 o
  -2   7  15       75.88       75.49      3.08 o
  -1   7  15      524.96      528.35      6.57 o
   0   7  15      647.96      641.31      6.63 o
   1   7  15      531.02      534.50      6.50 o
   2   7  15       77.23       75.81      4.93 o
   3   7  15        0.22        2.68      1.90 o
   4   7  15        0.75        2.66      1.70 o
  -4   8  15       19.81       35.96      8.27 o
  -3   8  15       35.52       40.28      3.59 o
  -2   8  15        3.35        4.82      1.25 o
  -1   8  15      212.27      202.80      3.84 o
   0   8  15      620.98      599.09      6.84 o
   1   8  15      198.36      198.40      3.94 o
   2   8  15        2.94        5.18      3.45 o
   3   8  15       33.90       30.94      4.46 o
   4   8  15       20.18       27.12      4.23 o
  -4   9  15       14.69        6.31      4.96 o
  -3   9  15       35.17       33.75      3.38 o
  -2   9  15      172.56      176.50      4.86 o
  -1   9  15       45.92       40.69      2.16 o
   0   9  15       27.94       26.49      1.99 o
   1   9  15       48.11       44.07      2.13 o
   2   9  15      178.95      181.04      6.75 o
   3   9  15       35.57       33.71     10.34 o
   4   9  15       14.42       17.26      3.69 o
  -3  10  15       14.43       12.88      2.23 o
  -2  10  15       39.33       35.60      2.64 o
  -1  10  15      217.68      226.74      4.66 o
   0  10  15        8.57        7.05      1.12 o
   1  10  15      229.91      236.62      4.53 o
   2  10  15       40.60       31.88      5.62 o
   3  10  15       14.18       12.78      4.83 o
  -3  11  15        9.43        6.90      4.88 o
  -2  11  15       88.64       92.93      3.98 o
  -1  11  15        9.60        8.14      1.40 o
   0  11  15      296.16      294.77      6.55 o
   1  11  15        9.59        9.68      1.42 o
   2  11  15       84.89       93.07      5.28 o
   3  11  15        9.22       12.16      2.77 o
  -3  12  15       13.61        9.55      3.14 o
  -2  12  15       52.72       54.70      3.41 o
  -1  12  15      121.10      126.60      5.90 o
   0  12  15        2.69        1.46      1.84 o
   1  12  15      123.17      120.96      3.61 o
   2  12  15       52.47       56.12      6.30 o
   3  12  15       13.34       11.29      3.00 o
  -2  13  15       43.30       41.17      3.23 o
  -1  13  15       10.49       15.92      1.96 o
   0  13  15      166.14      167.31      4.49 o
   1  13  15       10.81       12.69      1.64 o
   2  13  15       45.10       47.23      4.49 o
   3  13  15       18.74       15.45      6.03 o
  -2  14  15       12.12       14.82      3.21 o
  -1  14  15      136.79      130.45      6.60 o
   0  14  15      117.46      110.56      3.73 o
   1  14  15      137.72      133.85      3.75 o
   2  14  15       12.11       10.52      2.87 o
   3  14  15       11.41       11.96      3.64 o
  -2  15  15        1.89       -0.72      1.86 o
  -1  15  15       16.70       19.48      2.54 o
   0  15  15        2.06        1.05      1.29 o
   1  15  15       17.33       18.30      2.27 o
   2  15  15        1.93        3.35      3.39 o
  -2  16  15        4.76        3.50      1.83 o
  -1  16  15       26.51       23.68      2.89 o
   0  16  15        0.03        0.36      1.84 o
   1  16  15       27.93       22.58      7.50 o
   2  16  15        4.78        0.66      6.43 o
  -2  17  15       18.26       24.43      3.45 o
  -1  17  15       11.61       12.32      4.70 o
   0  17  15        2.99        4.63      2.22 o
   1  17  15       12.05       15.48      2.88 o
   2  17  15       18.04       15.66      5.08 o
  -1  18  15       38.36       43.05      3.91 o
   0  18  15        8.12        5.78      2.09 o
   1  18  15       39.08       46.19      4.59 o
   0   0  16      372.86      375.85      5.48 o
   1   0  16      128.85      122.66      3.06 o
   2   0  16       48.35       48.97      3.01 o
   3   0  16       72.24       73.08      5.53 o
   4   0  16       43.57       41.48      8.32 o
  -4   1  16        9.53        8.45      2.66 o
  -3   1  16        5.80        7.86      2.59 o
  -2   1  16        1.57        1.18      1.27 o
  -1   1  16      388.83      392.72      5.79 o
   0   1  16       91.64       91.20      1.89 o
   1   1  16      399.52      404.77      5.81 o
   2   1  16        1.04        0.89      1.48 o
   3   1  16        6.60        9.26      2.52 o
   4   1  16        9.18        9.78      2.82 o
  -4   2  16       17.30       15.49      3.15 o
  -3   2  16       47.06       46.76      5.10 o
  -2   2  16      313.30      327.98      5.80 o
  -1   2  16       42.34       45.44      1.86 o
   0   2  16      384.60      382.05      4.58 o
   1   2  16       47.76       53.44      3.06 o
   2   2  16      319.84      338.11     12.48 o
   3   2  16       49.40       52.17      4.92 o
   4   2  16       17.56       15.08      5.49 o
  -4   3  16        6.86        6.54      2.48 o
  -3   3  16      102.81       92.00      5.92 o
  -2   3  16       28.03       27.28      1.70 o
  -1   3  16      207.95      208.47      3.30 o
   0   3  16      711.47      680.69      6.37 o
   1   3  16      208.61      198.65      5.81 o
   2   3  16       25.01       22.88      2.84 o
   3   3  16      103.52       98.11      6.14 o
   4   3  16        6.45        7.59      3.18 o
  -4   4  16       15.48       13.77      3.19 o
  -3   4  16       10.94       12.93      2.10 o
  -2   4  16       55.97       63.40      2.91 o
  -1   4  16      356.12      342.99      4.72 o
   0   4  16     1052.19     1031.22      8.73 o
   1   4  16      363.67      350.48      4.93 o
   2   4  16       60.39       68.31      4.17 o
   3   4  16        9.84        5.81      2.38 o
   4   4  16       16.05       17.57      3.55 o
  -4   5  16       12.77       11.79      2.18 o
  -3   5  16       15.20       11.23      2.16 o
  -2   5  16      387.03      396.26      6.06 o
  -1   5  16     1166.82     1121.28     10.62 o
   0   5  16      159.09      161.65      3.09 o
   1   5  16     1163.89     1116.74     11.83 o
   2   5  16      380.32      396.89     11.00 o
   3   5  16       16.44       18.68      4.73 o
   4   5  16       12.46       14.48      3.24 o
  -4   6  16       31.00       32.95      3.15 o
  -3   6  16       32.14       33.90      3.20 o
  -2   6  16        1.24       -0.74      0.85 o
  -1   6  16      499.22      498.15      6.07 o
   0   6  16      985.38      970.84      8.89 o
   1   6  16      503.86      490.91      6.58 o
   2   6  16        0.80        1.36      1.83 o
   3   6  16       30.65       27.93      5.68 o
   4   6  16       30.22       32.64      4.41 o
  -4   7  16       12.31       10.62      4.88 o
  -3   7  16        2.04        1.56      1.86 o
  -2   7  16       14.39       14.67      1.51 o
  -1   7  16       32.83       34.88      1.82 o
   0   7  16      749.84      719.85      7.25 o
   1   7  16       30.35       34.40      2.27 o
   2   7  16       15.33       14.70      2.54 o
   3   7  16        2.03       -1.86      1.94 o
   4   7  16       11.82       11.29      5.32 o
  -4   8  16        6.27        4.89      2.76 o
  -3   8  16       38.23       38.50      4.99 o
  -2   8  16       13.92       15.80      2.12 o
  -1   8  16      109.06      108.37      3.68 o
   0   8  16      827.04      817.75      8.57 o
   1   8  16      109.22      107.10      3.43 o
   2   8  16       14.86        8.06      5.10 o
   3   8  16       37.42       38.43      5.18 o
   4   8  16        6.73       10.49      3.03 o
  -3   9  16       15.62       18.85      6.10 o
  -2   9  16        4.64        3.02      1.22 o
  -1   9  16       99.76      109.40      3.06 o
   0   9  16      171.93      154.67      3.32 o
   1   9  16      101.34      104.55      5.27 o
   2   9  16        4.85        5.43      2.03 o
   3   9  16       15.21        4.96      7.02 o
  -3  10  16        6.75        4.65      1.75 o
  -2  10  16       14.82       10.84      1.69 o
  -1  10  16       28.64       28.57      2.06 o
   0  10  16        0.09       -0.38      0.81 o
   1  10  16       28.25       29.38      2.11 o
   2  10  16       13.98        9.94      5.11 o
   3  10  16        6.89        7.08      2.44 o
  -3  11  16       45.74       43.69      7.28 o
  -2  11  16       18.66       19.46      2.13 o
  -1  11  16        9.38        6.88      1.79 o
   0  11  16       17.38       19.24      1.70 o
   1  11  16        9.12        5.87      1.61 o
   2  11  16       18.36       10.97      3.28 o
   3  11  16       47.08       46.07      4.76 o
  -2  12  16       26.86       35.03      4.75 o
  -1  12  16       30.79       33.83      2.88 o
   0  12  16      158.47      131.15      3.76 o
   1  12  16       31.27       31.66      2.49 o
   2  12  16       26.58       33.50      3.83 o
   3  12  16       14.97       27.10      6.65 o
  -2  13  16       48.90       51.69      3.54 o
  -1  13  16      132.77      147.29      4.67 o
   0  13  16       17.36       14.65      1.81 o
   1  13  16      133.14      148.89      5.79 o
   2  13  16       48.93       53.30      5.07 o
   3  13  16        6.33        7.03      2.77 o
  -2  14  16       12.60       17.26      2.40 o
  -1  14  16        0.59        1.20      1.91 o
   0  14  16        1.03        2.63      2.59 o
   1  14  16        0.44        0.89      1.15 o
   2  14  16       12.51       24.74      7.98 o
  -2  15  16       16.90       22.26      2.74 o
  -1  15  16       18.60       18.18      2.54 o
   0  15  16       16.34        7.13      4.21 o
   1  15  16       18.63       19.77      7.13 o
   2  15  16       16.49       37.91     21.97 o
  -2  16  16       34.97       40.23      3.05 o
  -1  16  16       12.97       12.73      2.32 o
   0  16  16       44.37       45.57      5.52 o
   1  16  16       13.31       14.51      2.15 o
   2  16  16       34.73       39.89      6.70 o
  -1  17  16        7.18       15.61      2.66 o
   0  17  16       11.81       11.87      2.70 o
   1  17  16        6.92        8.11      1.95 o
  -1  18  16        5.90        3.48      3.62 o
   0  18  16       27.74       31.74      4.84 o
   1   0  17        3.82        5.67      1.36 o
   2   0  17        0.67        1.92      1.59 o
   3   0  17      198.84      196.93     11.43 o
   4   0  17       30.91       29.11      4.20 o
  -4   1  17      100.59      105.11     17.81 o
  -3   1  17       10.62       11.27      3.31 o
  -2   1  17      115.07      113.04      4.21 o
  -1   1  17       24.29       24.96      1.60 o
   0   1  17        9.12        7.25      0.87 o
   1   1  17       24.25       24.79      2.03 o
   2   1  17      111.82      104.75      4.98 o
   3   1  17       10.85       16.56      5.00 o
   4   1  17      101.56       99.46     10.52 o
  -4   2  17       12.78       11.87      2.97 o
  -3   2  17       40.47       36.83      4.66 o
  -2   2  17      196.21      188.93      4.02 o
  -1   2  17        2.44        1.85      0.90 o
   0   2  17        5.73        6.16      1.02 o
   1   2  17        1.86       -0.16      1.04 o
   2   2  17      192.81      182.55      6.44 o
   3   2  17       43.53       37.57      4.68 o
   4   2  17       12.94        9.16      2.86 o
  -4   3  17       39.79       50.76      5.47 o
  -3   3  17       19.81       20.80      3.80 o
  -2   3  17      154.33      141.51      3.45 o
  -1   3  17       36.78       37.16      1.73 o
   0   3  17      408.40      403.99      5.45 o
   1   3  17       40.26       32.01      3.24 o
   2   3  17      153.08      148.65      5.83 o
   3   3  17       20.59       19.41      3.57 o
   4   3  17       40.85       42.04      8.54 o
  -4   4  17        3.27        0.98      1.58 o
  -3   4  17        7.64        8.65      1.94 o
  -2   4  17       89.50       82.83      2.65 o
  -1   4  17      381.63      379.42      4.83 o
   0   4  17        7.90        5.46      1.12 o
   1   4  17      382.82      395.47      6.76 o
   2   4  17       94.04       92.89      6.01 o
   3   4  17        8.30        8.46      2.57 o
   4   4  17        3.35        4.54      2.84 o
  -4   5  17        9.64       11.32      2.18 o
  -3   5  17       16.54       18.82      2.57 o
  -2   5  17      177.68      172.28      3.83 o
  -1   5  17      117.09      111.47      2.91 o
   0   5  17      225.22      234.21      3.85 o
   1   5  17      108.60      104.13      2.88 o
   2   5  17      177.22      176.02      6.39 o
   3   5  17       15.87       16.88      3.41 o
   4   5  17        9.58       11.24      3.11 o
  -4   6  17        2.19        6.56      5.36 o
  -3   6  17       56.86       57.93      3.71 o
  -2   6  17       18.65       22.28      1.73 o
  -1   6  17       90.02       87.60      2.83 o
   0   6  17      197.67      178.84      3.15 o
   1   6  17       91.43       93.16      2.77 o
   2   6  17       17.04       17.78      2.77 o
   3   6  17       57.29       55.07      5.96 o
   4   6  17        2.31        6.07      2.37 o
  -4   7  17        8.79        4.73      8.19 o
  -3   7  17       17.36       19.25      2.60 o
  -2   7  17       34.10       36.61      2.28 o
  -1   7  17      521.39      538.81      7.53 o
   0   7  17      186.78      164.70      3.53 o
   1   7  17      514.23      518.06      7.70 o
   2   7  17       34.54       38.06      3.78 o
   3   7  17       16.17       13.66      3.63 o
   4   7  17        8.92       10.95      2.86 o
  -3   8  17        9.18        8.99      2.34 o
  -2   8  17       42.29       41.26      2.96 o
  -1   8  17      235.12      237.85      4.83 o
   0   8  17       62.93       62.43      2.10 o
   1   8  17      232.80      227.27      5.22 o
   2   8  17       40.71       41.72      6.27 o
   3   8  17        8.68        0.86      6.96 o
  -3   9  17       17.61       17.46      2.64 o
  -2   9  17       11.52       13.61      1.81 o
  -1   9  17      500.95      499.75      8.05 o
   0   9  17       80.33       77.48      2.51 o
   1   9  17      500.66      502.42      7.75 o
   2   9  17       11.86       13.15      4.35 o
   3   9  17       18.12       15.39      2.92 o
  -3  10  17        9.56        8.87      3.33 o
  -2  10  17       21.26       23.89      2.55 o
  -1  10  17       59.88       70.53      5.37 o
   0  10  17      220.69      218.58      4.51 o
   1  10  17       60.25       59.37      2.70 o
   2  10  17       20.53       26.52      4.90 o
   3  10  17        9.80        7.94      2.69 o
  -3  11  17       43.21       54.33      7.83 o
  -2  11  17       64.82       71.07      4.81 o
  -1  11  17       95.83       96.48      4.13 o
   0  11  17       22.39       22.94      2.01 o
   1  11  17       96.63       97.61      3.41 o
   2  11  17       64.19       76.23      5.53 o
   3  11  17       44.50       44.35      4.64 o
  -2  12  17       69.37       71.58      3.60 o
  -1  12  17       26.28       20.89      2.39 o
   0  12  17       38.32       41.67      2.65 o
   1  12  17       25.75       24.76      2.35 o
   2  12  17       72.01       72.85      5.25 o
   3  12  17        9.72        5.72      2.75 o
  -2  13  17       27.92       31.48      2.69 o
  -1  13  17        7.49       10.17      2.23 o
   0  13  17        1.30        2.66      1.24 o
   1  13  17        7.59        8.73      1.71 o
   2  13  17       28.77       22.61      4.35 o
   3  13  17        6.42       11.55      2.75 o
  -2  14  17       42.48       44.99      3.16 o
  -1  14  17       19.12       22.76      5.61 o
   0  14  17       31.97       34.74      4.31 o
   1  14  17       18.98       24.84      2.38 o
   2  14  17       40.59       48.75      5.54 o
  -2  15  17       23.99       30.37      2.79 o
  -1  15  17       21.13       20.41      3.17 o
   0  15  17       48.54       51.76      5.06 o
   1  15  17       20.10       23.80      3.26 o
   2  15  17       24.49       32.38      6.09 o
  -1  16  17       20.07       21.24      2.95 o
   0  16  17       61.20       59.31     12.02 o
   1  16  17       20.10       21.31      3.01 o
  -1  17  17       14.29       12.51      3.94 o
   0  17  17        0.00       -0.76      1.84 o
   1  17  17       13.56       17.50      2.99 o
   0   0  18       58.41       75.07      4.81 o
   1   0  18        9.30        6.08      1.48 o
   2   0  18       47.07       51.28      4.12 o
   3   0  18       73.32       74.89      8.53 o
   4   0  18        0.06        1.72      1.96 o
  -4   1  18        3.32        2.52      2.95 o
  -3   1  18       11.66       11.96      3.00 o
  -2   1  18       25.92       23.79      2.52 o
  -1   1  18      674.78      651.90     10.25 o
   0   1  18       88.83       84.18      2.93 o
   1   1  18      674.53      681.54      9.70 o
   2   1  18       26.87       28.30      3.19 o
   3   1  18       10.30       13.04      3.14 o
   4   1  18        3.36        6.46      2.48 o
  -4   2  18        4.54        3.87      4.07 o
  -3   2  18       89.80       91.93      9.26 o
  -2   2  18       82.53       83.19      2.82 o
  -1   2  18      263.28      247.27      4.69 o
   0   2  18      128.82      110.24      2.61 o
   1   2  18      263.62      242.24      6.16 o
   2   2  18       82.30       86.10      4.64 o
   3   2  18       91.51       84.39     16.52 o
   4   2  18        4.50        3.81      2.51 o
  -4   3  18        0.56        2.66      2.23 o
  -3   3  18      145.96      157.06      8.17 o
  -2   3  18        7.77        8.42      1.22 o
  -1   3  18      142.09      129.11      2.93 o
   0   3  18      248.93      242.24      4.15 o
   1   3  18      130.41      116.78      4.27 o
   2   3  18        7.18        6.96      2.03 o
   3   3  18      144.01      146.41      7.99 o
   4   3  18        0.51        2.74      2.27 o
  -4   4  18        4.79        3.44      3.08 o
  -3   4  18        0.47        3.42      1.53 o
  -2   4  18       36.38       37.60      2.41 o
  -1   4  18       11.29       14.24      1.38 o
   0   4  18       42.42       43.84      2.09 o
   1   4  18       11.92       14.65      1.77 o
   2   4  18       39.51       46.11      3.97 o
   3   4  18        0.57        2.74      2.43 o
   4   4  18        4.83        7.03      3.66 o
  -4   5  18        4.12        6.40      2.70 o
  -3   5  18       27.19       28.14      4.76 o
  -2   5  18       26.01       25.02      1.97 o
  -1   5  18       74.81       77.46      2.67 o
   0   5  18      907.22      883.38     10.07 o
   1   5  18       74.29       78.25      2.26 o
   2   5  18       25.44       34.65      6.43 o
   3   5  18       26.57       27.00      4.34 o
   4   5  18        4.59        4.85      2.88 o
  -3   6  18       28.59       27.79      3.23 o
  -2   6  18       87.82       92.70      3.20 o
  -1   6  18       84.27       87.15      3.12 o
   0   6  18       80.73       79.74      2.33 o
   1   6  18       82.04       87.35      2.74 o
   2   6  18       88.52       90.10      8.24 o
   3   6  18       30.38       29.58      4.73 o
  -3   7  18       11.27       15.00      2.45 o
  -2   7  18       77.34       78.66      3.09 o
  -1   7  18       63.31       70.01      2.92 o
   0   7  18      370.01      364.10      4.96 o
   1   7  18       63.07       71.01      4.24 o
   2   7  18       77.51       73.97      4.99 o
   3   7  18       11.62       10.08      3.49 o
  -3   8  18       36.04       41.62      3.82 o
  -2   8  18       30.72       27.23      2.32 o
  -1   8  18       89.68       90.17      3.29 o
   0   8  18      533.31      525.57      6.35 o
   1   8  18       90.49       91.80      5.49 o
   2   8  18       31.47       30.47      3.61 o
   3   8  18       36.38       34.72      5.19 o
  -3   9  18       22.02       19.38      6.66 o
  -2   9  18      158.38      167.17      4.80 o
  -1   9  18       30.23       26.05      2.23 o
   0   9  18        8.68       10.38      1.28 o
   1   9  18       31.32       34.16      2.26 o
   2   9  18      159.77      168.68      6.82 o
   3   9  18       22.99       19.63      3.39 o
  -3  10  18       36.31       39.62      6.56 o
  -2  10  18       14.11       15.43      2.05 o
  -1  10  18      109.74      109.75      6.56 o
   0  10  18        8.67        6.38      1.26 o
   1  10  18      107.99      110.83      5.31 o
   2  10  18       14.50       21.79      3.94 o
   3  10  18       37.49       37.85      4.28 o
  -3  11  18        2.41        5.51      3.09 o
  -2  11  18       89.21       86.79      3.69 o
  -1  11  18       70.11       69.67      3.25 o
   0  11  18       38.53       42.10      2.50 o
   1  11  18       71.49       70.11      5.56 o
   2  11  18       91.46      108.94     12.54 o
   3  11  18        2.44        2.13      2.18 o
  -2  12  18        8.14       12.05      1.99 o
  -1  12  18        1.46        1.64      1.20 o
   0  12  18        7.54        7.02      1.54 o
   1  12  18        1.50        0.38      1.34 o
   2  12  18        8.29        7.50      3.79 o
   3  12  18        3.11        2.45      3.05 o
  -2  13  18       14.96       16.82      2.13 o
  -1  13  18       16.72       17.26      2.41 o
   0  13  18        0.16        1.47      1.30 o
   1  13  18       16.21       19.83      2.22 o
   2  13  18       15.73       20.18      3.40 o
  -2  14  18       34.90       30.74      2.77 o
  -1  14  18       28.97       34.41      4.17 o
   0  14  18       31.15       30.63      4.47 o
   1  14  18       28.09       28.48      2.85 o
   2  14  18       36.14       32.72      5.91 o
  -2  15  18        0.31        1.52      1.87 o
  -1  15  18       54.16       59.57      4.66 o
   0  15  18        0.20        0.65      2.21 o
   1  15  18       55.12       64.19      4.37 o
   2  15  18        0.35        4.80      3.83 o
  -1  16  18       22.17       25.71      3.32 o
   0  16  18       32.59       31.85      4.74 o
   1  16  18       22.14       28.04      3.80 o
   0  17  18       26.42       28.96      3.37 o
   1   0  19      424.08      413.63      7.44 o
   2   0  19      170.58      175.23      6.61 o
   3   0  19       75.01       66.30      5.87 o
   4   0  19       10.26       14.81      4.76 o
  -4   1  19       12.39       16.79      3.65 o
  -3   1  19       43.17       45.45      5.33 o
  -2   1  19        0.16        0.01      1.64 o
  -1   1  19       83.93       83.94      2.90 o
   0   1  19      298.39      269.80      4.47 o
   1   1  19       82.17       79.32      3.90 o
   2   1  19        0.24        1.51      1.60 o
   3   1  19       43.33       47.91      5.53 o
   4   1  19       11.93       15.30      4.75 o
  -4   2  19       22.70       24.85      7.35 o
  -3   2  19        2.29        1.40      2.11 o
  -2   2  19       69.86       73.07      2.50 o
  -1   2  19       70.52       66.70      2.82 o
   0   2  19       79.79       68.09      2.34 o
   1   2  19       71.34       68.32      3.07 o
   2   2  19       69.21       71.89      4.54 o
   3   2  19        2.59        2.13      2.08 o
   4   2  19       22.95       26.93      4.43 o
  -4   3  19       15.92        3.32      2.67 o
  -3   3  19        4.72        9.58      2.09 o
  -2   3  19      233.11      220.89      4.18 o
  -1   3  19      224.58      232.62      6.44 o
   0   3  19       32.27       29.37      1.63 o
   1   3  19      224.28      244.87      6.26 o
   2   3  19      229.43      234.73      9.79 o
   3   3  19        4.46        2.67      2.57 o
   4   3  19       15.30       20.12      4.05 o
  -3   4  19        0.94       -0.03      1.32 o
  -2   4  19       96.88       90.79      3.11 o
  -1   4  19       91.11       85.68      2.79 o
   0   4  19       10.28       13.94      1.35 o
   1   4  19       89.81       82.21      3.25 o
   2   4  19       99.37       97.94      5.75 o
   3   4  19        0.83        3.12      2.37 o
  -3   5  19       20.20       19.88      2.78 o
  -2   5  19       14.58       12.28      1.61 o
  -1   5  19       57.05       62.86      2.53 o
   0   5  19       23.35       20.17      1.55 o
   1   5  19       56.68       60.84      2.94 o
   2   5  19       14.43       16.52      2.83 o
   3   5  19       20.29       19.52      6.27 o
  -3   6  19       13.21       14.12      3.63 o
  -2   6  19       67.01       64.25      2.84 o
  -1   6  19       82.31       76.79      4.06 o
   0   6  19       14.91       16.97      1.55 o
   1   6  19       77.02       75.93      3.65 o
   2   6  19       67.60       79.05     15.04 o
   3   6  19       13.32        9.98      3.42 o
  -3   7  19       14.56       13.12      4.37 o
  -2   7  19      104.56      107.26      3.76 o
  -1   7  19       21.64       23.53      3.19 o
   0   7  19       21.87       20.39      1.71 o
   1   7  19       23.94       24.58      1.85 o
   2   7  19      101.46      105.25      6.57 o
   3   7  19       15.35       18.84      4.08 o
  -3   8  19        8.03        8.56      2.28 o
  -2   8  19       96.97       85.63      3.50 o
  -1   8  19        0.18       -0.07      1.14 o
   0   8  19       61.66       68.73      2.37 o
   1   8  19        0.04        1.76      1.03 o
   2   8  19       99.57       84.24      6.11 o
   3   8  19        8.54       22.93     12.97 o
  -3   9  19        4.35       11.51      3.93 o
  -2   9  19       97.11      102.81      6.23 o
  -1   9  19        7.84        7.59      2.19 o
   0   9  19      198.59      205.75      4.29 o
   1   9  19        8.92        7.99      1.47 o
   2   9  19       93.83      102.06      7.74 o
   3   9  19        3.96       -0.35      2.13 o
  -3  10  19       10.33       20.00      4.96 o
  -2  10  19       84.75       93.73      3.82 o
  -1  10  19       68.92       65.36      3.24 o
   0  10  19       43.37       51.69      3.60 o
   1  10  19       64.38       62.47      3.14 o
   2  10  19       82.04       87.36      5.67 o
   3  10  19        9.83        6.76      3.41 o
  -3  11  19       19.57       23.69      5.57 o
  -2  11  19       90.82       92.39      5.01 o
  -1  11  19       85.67       92.28      4.39 o
   0  11  19        7.70       10.01      1.79 o
   1  11  19       82.87       89.14      3.58 o
   2  11  19       93.00      103.79      8.02 o
   3  11  19       18.97       33.86      7.01 o
  -2  12  19        9.33        7.50      3.10 o
  -1  12  19       72.25       68.97      3.36 o
   0  12  19       11.95       17.16      3.22 o
   1  12  19       69.52       75.92      3.41 o
   2  12  19        9.99       15.46      5.88 o
  -2  13  19       12.74       13.40      2.14 o
  -1  13  19       69.72       85.78      5.52 o
   0  13  19      102.12       91.24      4.63 o
   1  13  19       70.08       81.87      9.87 o
   2  13  19       12.58        8.33      4.13 o
  -2  14  19       13.36        9.97      3.11 o
  -1  14  19       45.17       46.99      3.87 o
   0  14  19        8.31        9.38      2.48 o
   1  14  19       45.97       50.44      3.06 o
   2  14  19       12.92       18.76      4.90 o
  -1  15  19       22.17       23.54      2.97 o
   0  15  19        0.19       -1.09      2.18 o
   1  15  19       23.04       33.51      5.70 o
  -1  16  19       83.83       81.84      4.85 o
   0  16  19       20.29       19.15      3.52 o
   1  16  19       82.67       92.79      7.83 o
   0   0  20      706.94      613.41      9.81 o
   1   0  20       12.82        7.29      1.43 o
   2   0  20       24.94       34.82      3.72 o
   3   0  20      166.43      183.48      9.42 o
  -3   1  20        9.40       12.52      3.21 o
  -2   1  20       94.04       90.91      3.40 o
  -1   1  20       47.54       37.99      2.42 o
   0   1  20      296.15      294.16      4.39 o
   1   1  20       48.01       43.31      2.94 o
   2   1  20       91.84       88.82      4.99 o
   3   1  20        9.62        8.74      3.27 o
  -3   2  20        9.26        6.41      2.77 o
  -2   2  20       60.79       53.95      2.62 o
  -1   2  20      120.91      112.25      3.53 o
   0   2  20      141.22      135.41      2.93 o
   1   2  20      122.60      110.59      3.91 o
   2   2  20       60.29       59.35      6.55 o
   3   2  20       10.38       13.20      3.41 o
  -3   3  20       11.19       10.89      2.17 o
  -2   3  20      165.57      176.58      4.01 o
  -1   3  20       72.18       77.96      3.05 o
   0   3  20       18.92       25.31      1.71 o
   1   3  20       71.59       76.12      5.23 o
   2   3  20      164.96      186.74      8.72 o
   3   3  20       11.39       11.14      4.86 o
  -3   4  20       69.72       72.63      5.81 o
  -2   4  20       16.40       15.54      1.63 o
  -1   4  20       25.39       28.63      2.46 o
   0   4  20       33.95       33.71      2.46 o
   1   4  20       27.83       26.52      2.47 o
   2   4  20       17.65       18.20      3.92 o
   3   4  20       70.95       73.72      6.72 o
  -3   5  20       29.84       28.88      3.30 o
  -2   5  20       19.17       17.63      1.93 o
  -1   5  20       39.18       33.78      2.17 o
   0   5  20       81.58       78.28      4.45 o
   1   5  20       40.16       37.13      3.17 o
   2   5  20       19.28       14.51      3.24 o
   3   5  20       28.82       30.16      4.85 o
  -3   6  20       13.48       19.60      2.94 o
  -2   6  20        3.86        2.14      1.32 o
  -1   6  20       72.56       67.76      2.68 o
   0   6  20       87.46       84.15      2.77 o
   1   6  20       72.83       68.77      3.88 o
   2   6  20        3.67        5.10      3.97 o
   3   6  20       13.80       18.32      7.06 o
  -3   7  20       12.02        9.69      3.45 o
  -2   7  20       42.80       47.46      3.58 o
  -1   7  20       36.86       32.11      2.20 o
   0   7  20        2.65        0.88      1.04 o
   1   7  20       35.29       35.44      3.14 o
   2   7  20       42.79       38.86      5.31 o
   3   7  20       11.72       10.40      2.64 o
  -3   8  20       26.00       27.15      5.73 o
  -2   8  20        0.23        1.48      1.30 o
  -1   8  20       98.60       98.16      3.54 o
   0   8  20        2.19       -0.07      1.14 o
   1   8  20       95.91       96.60      4.54 o
   2   8  20        0.44        3.69      2.21 o
   3   8  20       25.61       36.60      4.94 o
  -3   9  20       37.99       44.88      7.39 o
  -2   9  20       78.84       83.39      3.62 o
  -1   9  20       29.94       30.26      2.77 o
   0   9  20       10.45        7.48      1.56 o
   1   9  20       29.22       29.67      2.97 o
   2   9  20       78.48       80.13      5.54 o
   3   9  20       38.49       40.22      5.36 o
  -3  10  20       12.37       10.54      4.34 o
  -2  10  20       32.29       33.50      2.76 o
  -1  10  20       21.96       20.80      2.89 o
   0  10  20       17.86       16.49      1.72 o
   1  10  20       22.04       21.60      2.08 o
   2  10  20       30.67       31.75      6.00 o
   3  10  20       12.36        6.39      2.63 o
  -2  11  20        0.70        1.89      1.56 o
  -1  11  20       84.63       95.72      5.05 o
   0  11  20        0.37        0.16      1.23 o
   1  11  20       85.73       93.61      5.00 o
   2  11  20        0.72        1.54      2.45 o
  -2  12  20       41.18       34.72      2.94 o
  -1  12  20       30.44       36.51      2.80 o
   0  12  20      109.54      113.12      4.25 o
   1  12  20       30.76       35.99      5.01 o
   2  12  20       40.16       39.50      5.28 o
  -2  13  20        0.25       -0.72      1.56 o
  -1  13  20       16.10       15.33      2.85 o
   0  13  20       58.54       65.91      3.66 o
   1  13  20       15.59       20.11      2.97 o
   2  13  20        0.28       -1.43      3.35 o
  -1  14  20        8.76        9.44      4.99 o
   0  14  20       10.87       16.70      3.10 o
   1  14  20        8.31       12.96      2.60 o
  -1  15  20       11.55       13.00      2.70 o
   0  15  20       48.89       30.43      3.59 o
   1  15  20       11.29       10.04      4.14 o
   0  16  20        0.04       -1.76      3.37 o
   1   0  21        0.01       -0.22      1.10 o
   2   0  21       97.32       87.76      6.55 o
   3   0  21        3.80        4.26      2.70 o
  -3   1  21       42.03       50.20      6.12 o
  -2   1  21      116.27      116.16      3.47 o
  -1   1  21        8.42        8.99      1.54 o
   0   1  21       84.56       84.07      2.39 o
   1   1  21        7.71        8.18      1.49 o
   2   1  21      117.30      117.09      7.54 o
   3   1  21       40.78       38.57      5.44 o
  -3   2  21       30.08       33.30      4.36 o
  -2   2  21       11.04       12.11      1.58 o
  -1   2  21      186.90      164.08      4.33 o
   0   2  21        8.18        7.91      1.11 o
   1   2  21      191.40      162.64      4.86 o
   2   2  21       11.61       12.68      2.72 o
   3   2  21       30.20       33.09      5.11 o
  -3   3  21       39.44       34.43      3.61 o
  -2   3  21       26.63       31.69      3.54 o
  -1   3  21       48.71       46.00      2.72 o
   0   3  21       46.21       56.44      2.19 o
   1   3  21       47.06       39.44      3.47 o
   2   3  21       26.04       29.38      5.35 o
   3   3  21       38.75       37.38      7.42 o
  -3   4  21        1.53        2.46      1.74 o
  -2   4  21       10.80       11.24      1.55 o
  -1   4  21       31.43       31.21      2.89 o
   0   4  21        0.83        0.90      0.91 o
   1   4  21       29.09       25.74      2.46 o
   2   4  21       10.07        9.30      2.47 o
   3   4  21        1.36        5.20      2.85 o
  -3   5  21       29.16       31.06      3.51 o
  -2   5  21       19.74       18.31      1.84 o
  -1   5  21        1.47        0.80      1.14 o
   0   5  21      262.40      274.32      5.53 o
   1   5  21        1.07       -1.01      1.38 o
   2   5  21       20.39       22.98      3.29 o
   3   5  21       28.66       26.41      3.67 o
  -3   6  21        3.87        9.05      2.98 o
  -2   6  21        6.44        7.06      1.52 o
  -1   6  21       96.24       94.19      3.17 o
   0   6  21        0.31       -0.51      0.77 o
   1   6  21       99.66      103.74      4.52 o
   2   6  21        7.05        9.53      2.59 o
   3   6  21        3.45        4.03      2.11 o
  -3   7  21        2.67        2.87      2.69 o
  -2   7  21       38.03       40.19      2.77 o
  -1   7  21       42.23       39.97      2.45 o
   0   7  21      153.34      141.08      8.10 o
   1   7  21       43.07       45.30      3.95 o
   2   7  21       38.29       42.13      4.35 o
   3   7  21        2.40        1.72      2.40 o
  -3   8  21       17.38       23.16      5.60 o
  -2   8  21        0.30        1.33      1.51 o
  -1   8  21       92.11       92.86      3.23 o
   0   8  21        1.23        0.51      1.20 o
   1   8  21       92.72       99.63      5.59 o
   2   8  21        0.40        4.27      2.09 o
   3   8  21       17.91       20.21      3.36 o
  -3   9  21        0.58        0.36      2.65 o
  -2   9  21        4.89        2.25      1.42 o
  -1   9  21       19.78       19.54      2.14 o
   0   9  21       97.43       95.26     11.84 o
   1   9  21       19.61       22.82      3.14 o
   2   9  21        5.78        8.57      2.89 o
   3   9  21        0.55        6.62      3.79 o
  -2  10  21       12.88       10.74      1.86 o
  -1  10  21      165.92      176.40      4.93 o
   0  10  21       75.77       73.49      6.29 o
   1  10  21      170.61      175.17      8.14 o
   2  10  21       12.17        9.37      3.16 o
  -2  11  21       46.78       55.01      3.48 o
  -1  11  21       47.23       56.34      3.92 o
   0  11  21      108.22       77.19     20.12 o
   1  11  21       47.61       51.48     16.93 o
   2  11  21       48.14       54.47      5.85 o
  -2  12  21       54.88       51.64      3.63 o
  -1  12  21       23.51       24.48      2.67 o
   0  12  21        1.14        0.05      1.15 o
   1  12  21       22.36       25.89      3.34 o
   2  12  21       53.66       48.27      6.96 o
  -2  13  21       10.48       16.60      4.68 o
  -1  13  21        3.35       -0.57      3.64 o
   0  13  21      171.71      188.33      8.21 o
   1  13  21        3.74        7.46      2.48 o
   2  13  21        9.79       14.88      4.77 o
  -1  14  21        9.54       10.65      3.32 o
   0  14  21       36.00       34.90      9.80 o
   1  14  21       10.54        9.32      3.97 o
   0  15  21        0.68        5.26      3.05 o
   0   0  22      191.97      181.24      5.40 o
   1   0  22       70.92       67.44      3.09 o
   2   0  22        3.51        3.24      2.37 o
   3   0  22       16.33       15.06      3.88 o
  -3   1  22        0.72       -0.87      2.24 o
  -2   1  22       43.92       43.35      3.65 o
  -1   1  22       99.79       98.15      3.46 o
   0   1  22      295.33      273.47      4.75 o
   1   1  22       96.60      106.55      3.54 o
   2   1  22       44.37       48.30      5.13 o
   3   1  22        0.56        0.20      2.49 o
  -3   2  22        1.61        2.02      1.99 o
  -2   2  22       17.31       20.53      2.11 o
  -1   2  22       14.83       15.25      1.84 o
   0   2  22        5.66        3.25      1.25 o
   1   2  22       14.96       11.56      1.88 o
   2   2  22       16.97       20.56      3.74 o
   3   2  22        1.60        2.71      2.59 o
  -3   3  22        8.92        6.70      2.62 o
  -2   3  22       27.47       31.28      2.46 o
  -1   3  22      132.97      127.14      4.13 o
   0   3  22      116.33      116.16      3.28 o
   1   3  22      131.85      134.19      5.42 o
   2   3  22       28.05       35.97      4.01 o
   3   3  22        8.33        6.65      3.18 o
  -3   4  22       31.26       40.98      5.71 o
  -2   4  22        8.09        6.74      1.53 o
  -1   4  22       59.91       60.81      3.21 o
   0   4  22      265.09      252.44      4.60 o
   1   4  22       60.80       58.57      3.44 o
   2   4  22        7.65        5.53      2.70 o
   3   4  22       30.63       29.41      3.88 o
  -3   5  22       20.23       22.67      5.60 o
  -2   5  22       44.07       37.41      2.52 o
  -1   5  22       19.69       20.64      2.02 o
   0   5  22        2.81        3.29      1.13 o
   1   5  22       19.33       16.96      2.49 o
   2   5  22       42.19       33.71      4.68 o
   3   5  22       20.42       19.24      3.40 o
  -3   6  22       11.05       16.84      5.02 o
  -2   6  22       28.09       27.77      2.31 o
  -1   6  22       10.29       12.10      1.77 o
   0   6  22        9.46        7.13      1.57 o
   1   6  22       11.07        9.58      2.09 o
   2   6  22       27.87       29.66      4.39 o
   3   6  22       11.45       12.92      3.17 o
  -3   7  22        7.74        7.03      3.54 o
  -2   7  22       10.67       14.66      2.03 o
  -1   7  22       43.00       44.90      2.64 o
   0   7  22        1.24        2.39      1.32 o
   1   7  22       44.70       48.52      3.81 o
   2   7  22       10.05       14.69      3.30 o
   3   7  22        7.57        4.58      2.73 o
  -2   8  22        7.50        9.86      1.86 o
  -1   8  22        0.26       -0.83      1.11 o
   0   8  22       84.37       85.68      3.35 o
   1   8  22        0.39       -1.59      1.91 o
   2   8  22        7.98        9.44      2.85 o
   3   8  22        5.29        0.94      7.05 o
  -2   9  22       13.55       14.39      2.27 o
  -1   9  22       20.37       16.62      2.34 o
   0   9  22        0.41       -0.32      1.20 o
   1   9  22       19.97       19.42      3.13 o
   2   9  22       12.96        9.47      3.18 o
  -2  10  22       10.34       12.82      2.00 o
  -1  10  22       17.79       22.78      2.35 o
   0  10  22        0.29        4.64      2.65 o
   1  10  22       17.53       14.68      2.80 o
   2  10  22       10.18        9.24      8.08 o
  -2  11  22        5.45        6.76      2.21 o
  -1  11  22        8.33        8.86      2.58 o
   0  11  22        5.26        5.14      1.89 o
   1  11  22        8.35        7.53      2.62 o
   2  11  22        4.95        3.52      2.66 o
  -2  12  22        0.45       -0.49      2.42 o
  -1  12  22        4.36        0.00      2.12 o
   0  12  22       13.42        9.84      3.61 o
   1  12  22        4.32        4.78      2.36 o
   2  12  22        0.46       -2.68      2.68 o
  -1  13  22       23.46       25.64      2.97 o
   0  13  22        1.44        0.03      1.93 o
   1  13  22       24.04       26.15      3.31 o
  -1  14  22        3.52        6.49      2.35 o
   0  14  22       75.02       82.03      8.46 o
   1  14  22        3.23       -0.18      3.24 o
   1   0  23       13.30       10.44      1.62 o
   2   0  23       21.10       24.82      3.85 o
   3   0  23        3.90        3.19      3.05 o
  -3   1  23        4.07        1.88      2.28 o
  -2   1  23       19.60       14.34      2.52 o
  -1   1  23        3.21        3.73      1.58 o
   0   1  23        6.85        5.99      1.19 o
   1   1  23        3.11        2.38      1.27 o
   2   1  23       19.19       19.06      3.74 o
   3   1  23        4.16        5.17      3.10 o
  -3   2  23       21.86       19.55      4.15 o
  -2   2  23       17.58       19.08      2.05 o
  -1   2  23       31.36       27.76      2.30 o
   0   2  23        8.18        9.91      1.33 o
   1   2  23       31.25       28.80      2.59 o
   2   2  23       17.20       21.78      3.88 o
   3   2  23       21.62       20.72      4.60 o
  -3   3  23       10.25       12.04      4.49 o
  -2   3  23       53.23       53.45      3.04 o
  -1   3  23      127.56      125.83      4.01 o
   0   3  23        0.03        0.91      1.04 o
   1   3  23      126.86      113.00      5.75 o
   2   3  23       50.98       45.48      5.21 o
   3   3  23       10.45       10.61      2.78 o
  -3   4  23       19.68       31.36      6.48 o
  -2   4  23       28.34       26.67      4.53 o
  -1   4  23        4.56        3.83      1.39 o
   0   4  23        5.27        3.62      1.14 o
   1   4  23        4.43        4.78      1.72 o
   2   4  23       29.76       34.52      4.57 o
   3   4  23       18.82       21.18      5.26 o
  -3   5  23        8.94        6.63      3.63 o
  -2   5  23       50.65       46.39      3.04 o
  -1   5  23      104.33      109.65      3.79 o
   0   5  23        0.35        1.61      1.14 o
   1   5  23      104.76      103.53      4.80 o
   2   5  23       50.65       44.76      5.16 o
   3   5  23        8.75       10.19      2.93 o
  -3   6  23        1.06        5.22      3.25 o
  -2   6  23       40.47       42.01      2.73 o
  -1   6  23       11.52       14.30      1.89 o
   0   6  23      110.10      108.24      3.51 o
   1   6  23       11.22       11.62      2.69 o
   2   6  23       39.17       39.88      8.43 o
   3   6  23        1.02       -0.89      2.67 o
  -2   7  23       28.72       29.71      2.43 o
  -1   7  23       75.93       75.04      3.36 o
   0   7  23        4.00        1.75      1.33 o
   1   7  23       75.26       77.00      4.82 o
   2   7  23       27.96       29.32      5.74 o
  -2   8  23       49.07       46.85      3.99 o
  -1   8  23        2.97        5.07      1.39 o
   0   8  23       42.80       49.61      2.83 o
   1   8  23        3.07        0.92      2.04 o
   2   8  23       49.90       39.52      5.17 o
  -2   9  23       10.29       12.48      1.99 o
  -1   9  23       55.44       52.71      3.01 o
   0   9  23        1.28        1.72      2.31 o
   1   9  23       54.88       50.00     13.59 o
   2   9  23       10.27        8.75      3.24 o
  -2  10  23        3.47        5.92      2.11 o
  -1  10  23        1.67        1.55      1.65 o
   0  10  23       40.23       36.79      3.41 o
   1  10  23        1.64        1.51      2.08 o
   2  10  23        3.18        4.42      4.43 o
  -2  11  23        8.16        4.79      3.19 o
  -1  11  23       28.52       28.15      2.62 o
   0  11  23       53.77       53.77      6.88 o
   1  11  23       28.64       31.06      3.66 o
   2  11  23        8.28        3.01      3.44 o
  -1  12  23       34.51       37.43      3.00 o
   0  12  23       20.15       16.66      2.78 o
   1  12  23       34.26       36.15      3.87 o
  -1  13  23       17.48       16.69      2.80 o
   0  13  23        5.49        3.94      2.19 o
   1  13  23       17.59       15.80      2.91 o
   0   0  24       65.68       66.57      3.67 o
   1   0  24        4.86        7.72      1.61 o
   2   0  24       77.76       81.08      4.63 o
   3   0  24       17.67       12.40      5.12 o
  -3   1  24       27.65       22.61      6.21 o
  -2   1  24       18.51       17.63      2.74 o
  -1   1  24      173.45      167.03      4.63 o
   0   1  24       57.43       55.18      2.41 o
   1   1  24      172.90      164.01      4.58 o
   2   1  24       18.88       19.72      5.51 o
   3   1  24       27.84       35.27      4.90 o
  -3   2  24        2.38        1.20      3.19 o
  -2   2  24       58.28       62.29      4.63 o
  -1   2  24       57.15       52.86      3.10 o
   0   2  24       41.94       44.95      2.39 o
   1   2  24       57.56       60.67      5.64 o
   2   2  24       58.17       63.07      6.12 o
   3   2  24        2.19        2.95      2.63 o
  -3   3  24        8.64       15.49      4.93 o
  -2   3  24        3.74        1.84      1.74 o
  -1   3  24      116.21      120.46      4.03 o
   0   3  24       43.10       43.10      2.47 o
   1   3  24      118.08      121.55      3.97 o
   2   3  24        3.79        4.01      2.81 o
   3   3  24        8.49       18.55      3.63 o
  -2   4  24       11.98       10.17      1.85 o
  -1   4  24        1.18        2.19      1.35 o
   0   4  24       67.25       67.95      2.92 o
   1   4  24        1.11        1.23      1.48 o
   2   4  24       12.25        7.49      5.14 o
  -2   5  24       22.46       27.54      2.52 o
  -1   5  24       38.94       46.02      2.99 o
   0   5  24        3.35        2.01      1.20 o
   1   5  24       38.23       42.87      4.35 o
   2   5  24       22.72       27.36      4.10 o
  -2   6  24       27.15       20.75      2.34 o
  -1   6  24       35.23       38.29      2.83 o
   0   6  24       15.79       13.09      1.88 o
   1   6  24       34.90       35.24      4.90 o
   2   6  24       27.40       25.59      7.73 o
  -2   7  24       20.57       22.75      2.29 o
  -1   7  24        1.42        1.85      1.42 o
   0   7  24        3.95        0.91      1.20 o
   1   7  24        1.48        1.93      2.11 o
   2   7  24       20.91       17.71      3.85 o
  -2   8  24        0.81        0.30      1.56 o
  -1   8  24       12.81       12.41      1.92 o
   0   8  24        0.07       -0.63      1.65 o
   1   8  24       13.42        6.61      7.27 o
   2   8  24        0.62        2.23      2.62 o
  -2   9  24       20.24       21.22      3.01 o
  -1   9  24       14.09       19.69      2.28 o
   0   9  24        2.26        0.25      1.79 o
   1   9  24       13.57        8.86      2.65 o
   2   9  24       20.34       30.20      4.77 o
  -1  10  24        5.06        3.52      1.87 o
   0  10  24       11.09       11.56      2.41 o
   1  10  24        4.89        5.42      2.42 o
  -1  11  24       10.37       10.30      2.05 o
   0  11  24        0.37        0.75      1.67 o
   1  11  24       10.03        8.37      2.64 o
  -1  12  24       11.43       12.57      2.23 o
   0  12  24        0.94        1.74      1.99 o
   1  12  24       11.31       13.54      3.49 o
   1   0  25        1.08        3.13      1.40 o
   2   0  25       23.93       18.01      4.01 o
  -2   1  25        5.28        2.00      1.87 o
  -1   1  25        8.77        9.64      1.94 o
   0   1  25       15.00       16.68      2.15 o
   1   1  25        9.09        6.83      1.81 o
   2   1  25        5.35        5.74      2.10 o
  -2   2  25        1.21        1.27      1.82 o
  -1   2  25       14.46       17.32      2.07 o
   0   2  25        0.59        0.62      1.15 o
   1   2  25       15.09       13.66      1.85 o
   2   2  25        0.94       -0.78      2.33 o
  -2   3  25       13.35       14.33      2.60 o
  -1   3  25       28.49       29.86      2.51 o
   0   3  25       39.66       39.23      2.44 o
   1   3  25       28.40       30.79      2.56 o
   2   3  25       13.42       16.10      3.50 o
  -2   4  25       20.37       20.55      3.95 o
  -1   4  25       37.19       47.88      3.05 o
   0   4  25        5.04        5.39      1.36 o
   1   4  25       37.10       39.50      3.58 o
   2   4  25       21.21       17.79      3.75 o
  -2   5  25       59.89       62.82      6.50 o
  -1   5  25       33.92       37.06      2.83 o
   0   5  25       39.09       39.63      3.22 o
   1   5  25       33.81       32.64      3.32 o
   2   5  25       60.19       65.78      6.33 o
  -2   6  25       15.15       13.68      3.52 o
  -1   6  25       29.49       27.59      2.55 o
   0   6  25        0.69        3.54      1.56 o
   1   6  25       29.82       28.84      3.71 o
   2   6  25       14.64       20.01      3.95 o
  -2   7  25        8.01        9.57      4.49 o
  -1   7  25        7.62        8.57      1.85 o
   0   7  25      127.19      130.93      5.39 o
   1   7  25        7.52        1.34      2.49 o
   2   7  25        8.57        2.96      2.59 o
  -2   8  25       12.53        8.35      2.74 o
  -1   8  25       30.54       26.91      2.62 o
   0   8  25        2.77        2.04      2.11 o
   1   8  25       30.85       21.02      3.66 o
   2   8  25       12.64        5.42      5.70 o
  -1   9  25       22.53       29.11      3.64 o
   0   9  25        7.71        3.71      4.01 o
   1   9  25       22.75       23.78      3.49 o
  -1  10  25        6.66        4.00      1.92 o
   0  10  25        0.12        0.47      1.77 o
   1  10  25        6.96        5.09      2.50 o
   0  11  25        0.08        0.92      3.05 o
   0   0  26       23.30       24.55      3.28 o
   1   0  26       53.96       65.18      3.76 o
   2   0  26       26.44       26.31      4.65 o
  -2   1  26       26.29       25.45      4.52 o
  -1   1  26        8.87       10.60      1.84 o
   0   1  26      165.20      166.50      4.92 o
   1   1  26        8.63        7.45      1.57 o
   2   1  26       27.83       32.33      6.56 o
  -2   2  26        3.91        2.51      4.59 o
  -1   2  26       83.30       86.97      3.66 o
   0   2  26        0.20        2.52      1.47 o
   1   2  26       83.04       83.41      6.45 o
   2   2  26        3.77        4.05      2.70 o
  -2   3  26       43.39       39.11      5.37 o
  -1   3  26        3.25        2.60      1.41 o
   0   3  26      124.90      134.28      4.25 o
   1   3  26        3.34        3.56      1.53 o
   2   3  26       43.63       37.74      5.02 o
  -2   4  26        2.47        0.07      2.72 o
  -1   4  26       46.17       47.55      3.14 o
   0   4  26       17.30       14.94      1.95 o
   1   4  26       46.16       49.26      3.41 o
   2   4  26        2.24       12.07      3.37 o
  -2   5  26       10.25        8.66      3.51 o
  -1   5  26       29.81       36.73      2.85 o
   0   5  26       91.10       99.39      4.68 o
   1   5  26       29.96       34.94      4.15 o
   2   5  26       10.32        7.49      4.10 o
  -2   6  26       17.73       17.58      4.09 o
  -1   6  26       22.12       22.45      2.36 o
   0   6  26       24.39       24.20      3.00 o
   1   6  26       21.32       11.04      3.18 o
   2   6  26       17.95       24.38      4.33 o
  -1   7  26        0.40        0.37      1.36 o
   0   7  26       20.59       17.15      3.20 o
   1   7  26        0.50       -0.30      2.13 o
  -1   8  26       17.17       19.84      2.67 o
   0   8  26        2.19        2.40      3.06 o
   1   8  26       16.53       20.06      3.36 o
  -1   9  26       18.11       18.28      2.80 o
   0   9  26        0.28        0.75      1.76 o
   1   9  26       18.54       19.95      4.84 o
   0  10  26        6.12        4.85      1.98 o
   1   0  27        0.02       -0.64      1.22 o
   2   0  27        0.06        2.02      3.42 o
  -2   1  27        0.71        2.70      2.66 o
  -1   1  27        9.65       11.68      3.05 o
   0   1  27        6.32       11.36      1.78 o
   1   1  27        9.69       13.71      2.20 o
   2   1  27        0.93        4.44      2.61 o
  -2   2  27        4.78        8.44      3.24 o
  -1   2  27        0.25        1.50      1.70 o
   0   2  27        0.79        3.26      1.43 o
   1   2  27        0.33        0.65      1.59 o
   2   2  27        4.78        6.15      2.92 o
  -2   3  27       15.51       15.70      3.85 o
  -1   3  27        0.67        0.77      2.28 o
   0   3  27        2.63        3.39      1.71 o
   1   3  27        0.53        2.39      1.60 o
   2   3  27       15.76       15.50      6.68 o
  -1   4  27        9.65       13.10      2.05 o
   0   4  27       62.15       76.59      4.34 o
   1   4  27        9.15        9.75      2.53 o
  -1   5  27       11.36        8.71      2.64 o
   0   5  27       11.88       11.36      2.45 o
   1   5  27       11.91       11.89      2.12 o
  -1   6  27        8.18       11.89      2.10 o
   0   6  27       16.90       16.37      2.65 o
   1   6  27        8.56        8.83      2.36 o
  -1   7  27       61.17       67.28      5.10 o
   0   7  27      108.96      131.60      5.49 o
   1   7  27       61.93       59.80      4.98 o
   0   8  27        5.00        8.91      3.03 o
   0   0  28       55.17       53.45      4.20 o
   1   0  28       14.26       13.69      2.22 o
  -1   1  28       35.48       28.27      4.02 o
   0   1  28        9.59        8.75      1.79 o
   1   1  28       34.52       31.66      2.96 o
  -1   2  28       16.38       17.45      2.76 o
   0   2  28       91.21      100.19      4.66 o
   1   2  28       15.84       12.78      3.80 o
  -1   3  28       25.17       23.25      2.57 o
   0   3  28        0.79        2.67      1.89 o
   1   3  28       25.76       18.49      2.87 o
  -1   4  28        1.45        3.06      1.72 o
   0   4  28       52.73       55.34      3.92 o
   1   4  28        1.66        4.14      3.43 o
  -1   5  28       56.92       61.04      4.66 o
   0   5  28       21.83       25.70      3.10 o
   1   5  28       57.06       61.06      4.51 o
   0   6  28        1.70        2.74      1.86 o
   0   1  29       18.89       25.32      4.32 o
   0   2  29       10.04       16.48      4.16 o
   0   3  29        0.05       -0.92      1.70 o
   0   4  29       44.40       56.13      5.49 o
 
